# Supplementary material for: Genetic Background and Antibiotic Resistance Profiles of K. pneumoniae NDM-1 Strains Isolated from UTI, ABU, and the GI Tract, from One Hospital in Poland, in Relation to Strains Nationally and Worldwide
Source: Genes (Basel). 2021 Aug 22;12(8):1285. doi: 10.3390/genes12081285 (PMC8394471; doi:10.3390/genes12081285)
Supplement: Supplementary file 1 [file genes-12-01285-s001.zip]

Archive with 3 entries (3 files):
- Supplementary materials.pdf
- Table S2.xlsx
- Table S3.xlsx
