# Supplementary material for: Genetic Background and Antibiotic Resistance Profiles of K. pneumoniae NDM-1 Strains Isolated from UTI, ABU, and the GI Tract, from One Hospital in Poland, in Relation to Strains Nationally and Worldwide
Source: Genes (Basel). 2021 Aug 22;12(8):1285. doi: 10.3390/genes12081285 (PMC8394471; doi:10.3390/genes12081285)
Supplement: Supplementary file 1 [file genes-12-01285-s001.zip › Table S2.xlsx]

## Sheet: Sheet1
Genome ID	Genome Name	Strain	MLST	Completion Date	BioProject Accession	BioSample Accession	GenBank Accessions	Sequencing Centers	Sequencing Platform	Sequencing Depth	Assembly Method	Contigs	Genome Length	GC Content	Isolation Source	Collection Date	Isolation Country	Geographic Location	Host Name	Comments
KN1328423	Klebsiella pneumoniae BIDMC 34	BIDMC 34	258	2014-02-06T00:00:00Z	PRJNA202046	SAMN02138665	JCMX00000000	Broad Institute	Illumina	133.0x	allpaths v. R47768	25	5710970	57.1	Urine	2012-01-09	United States	Boston, MA, USA	Human, Homo sapiens	Carbapenem Resistance;Whole Genome Sequence Analysis of Carbapenem-resistant Enterobacteriaceae
KN1400178	Klebsiella pneumoniae UCI 33	UCI 33	258	2014-02-06T00:00:00Z	PRJNA219283	SAMN02356613	JCME00000000	Broad Institute	Illumina	148.0x	allpaths v. R47875	29	5772685	57.1	urine		United States	Irvine, CA, USA	Human, Homo sapiens	Carbapenem Resistance;Whole Genome Sequence Analysis of Carbapenem-resistant Enterobacteriaceae
KN1400180	Klebsiella pneumoniae UCI 37	UCI 37	258	2014-02-06T00:00:00Z	PRJNA219287	SAMN02356617	JCMC00000000	Broad Institute	Illumina	153.0x	allpaths v. R47768	40	5736012	57	urine		United States	Irvine, CA, USA	Human, Homo sapiens	Carbapenem Resistance;Whole Genome Sequence Analysis of Carbapenem-resistant Enterobacteriaceae
KN1400182	Klebsiella pneumoniae UCI 41	UCI 41	258	2014-02-06T00:00:00Z	PRJNA219293	SAMN02356621	JCMA00000000	Broad Institute	Illumina	147.0x	allpaths v. R47768	22	5723536	57.1	urine		United States	Irvine, CA, USA	Human, Homo sapiens	Carbapenem Resistance;Whole Genome Sequence Analysis of Carbapenem-resistant Enterobacteriaceae
KN12786	Klebsiella pneumoniae strain 1337LF	1337LF	11	2017-06-22T00:00:00Z	PRJNA382335	SAMN06704546	NIZL00000000	Austrian Agency for Health and Food Safety, Vienna, Austria	Illumina MiSeq	50x	Velvet v. 1.1.04	500	6050436	56.35	urine	2015	Nigeria	Nigeria	Human, Homo sapiens	To determine the frequency of CRE in three Nigerian hospitals and to characterize the resistance mechanisms of such isolates.
KN13096	Klebsiella pneumoniae KPN1090ec		258	2017-05-16T00:00:00Z	PRJNA376414	SAMN06437957		Houston Methodist Hospital				130	5523994	57.26	URINE	2013-11-20	USA	USA: Houston	Human, Homo sapiens
KN14299	Klebsiella pneumoniae KPN648ec		258	2017-05-16T00:00:00Z	PRJNA376414	SAMN06437586		Houston Methodist Hospital				88	5314007	57.33	URINE	2013-02-02	USA	USA: Houston	Human, Homo sapiens
KN14368	Klebsiella pneumoniae KPN748ec		258	2017-05-16T00:00:00Z	PRJNA376414	SAMN06437663		Houston Methodist Hospital				133	5490963	57.15	URINE	2013-04-15	USA	USA: Houston	Human, Homo sapiens
KN1757	Klebsiella pneumoniae strain ST258	ST258	258	2015-08-05T00:00:00Z	PRJNA289048	SAMN03840817	LGAB01000000	The University of Queensland	Illumina HiSeq	30.0x	CLC Genomic Workbench v. CLC Workbench	126	5669108	57.06	urine	2014-05-13	Australia	Australia: Brisbane	Human, Homo sapiens	KPC-producing K. pneumoniae ST258 is a carbapenem resistant K. pneumoniae and belonged to a pandemic clone of K. pneumoniae, the ST258.
KN18517	Klebsiella pneumoniae strain WUSM_KP_57	WUSM_KP_57	11	2018-06-06T00:00:00Z	PRJNA473122	SAMN09266858	QIWR01000000	Washington University	Illumina NextSeq	52.53649057x	SPAdes v. 3.11.0	107	5467078	57.369804	urine	2017	United States	USA: St. Louis, Missori	Human, Homo sapiens	Klebsiella variicola, Klebsiella pneumoniae, and a Citrobacter fruendii genome used in Potter et al. Genome sequencing and assembly
KN18530	Klebsiella pneumoniae strain WUSM_KP_94	WUSM_KP_94	11	2018-06-06T00:00:00Z	PRJNA473122	SAMN09266895	QIVG01000000	Washington University	Illumina NextSeq	70.90203774x	SPAdes v. 3.11.0	83	5452070	57.388992	blood	2017	United States	USA: St. Louis, Missori	Human, Homo sapiens	Klebsiella variicola, Klebsiella pneumoniae, and a Citrobacter fruendii genome used in Potter et al. Genome sequencing and assembly
KN18689	Klebsiella pneumoniae strain ZWH170	ZWH170	11	2018-07-10T00:00:00Z	PRJNA478111	SAMN09499329	QMKA01000000	Second Affiliated Hospital of Zhejiang University, School of Medicine	Illumina HiSeq	100x	SPAdes v. 3.11.1	137	5714821	57.077515	stool	2017	China	China:Hangzhou	Human, Homo sapiens	blaKPC-2-bearing Klebsiella pneumoniae in the gastrointestinal tract of inpatients hospitalized in ICUs
KN18694	Klebsiella pneumoniae strain JZX2078	JZX2078	11	2018-07-10T00:00:00Z	PRJNA478111	SAMN09499324	QMKF01000000	Second Affiliated Hospital of Zhejiang University, School of Medicine	Illumina HiSeq	100x	SPAdes v. 3.11.1	139	5863800	56.77562	stool	2017	China	China:Hangzhou	Human, Homo sapiens	blaKPC-2-bearing Klebsiella pneumoniae in the gastrointestinal tract of inpatients hospitalized in ICUs
KN1950	Klebsiella pneumoniae strain K67-17	K67-17	258	2015-12-09T00:00:00Z	PRJNA295003	SAMN04158286	LNHD01000000	Norwegian National Advisory Unit on Detection of Antimicrobial Resistance	Illumina MiSeq	42.0x	iMetAMOS-SPAdes v. 1.5rc3	109	5596992	57.11	Urine	2010	Norway	Norway	Human, Homo sapiens	Carbapenemase-producing Enterobacteriaceae Norway
KN1960	Klebsiella pneumoniae strain 50627996	50627996	11	2015-12-09T00:00:00Z	PRJNA295003	SAMN04158298	LNHP01000000	Norwegian National Advisory Unit on Detection of Antimicrobial Resistance	Illumina MiSeq	323.0x	iMetAMOS-SPAdes v. 1.5rc3	168	6095009	56.52	Urine	2012	Norway	Norway	Human, Homo sapiens	Carbapenemase-producing Enterobacteriaceae Norway
KN19860	Klebsiella pneumoniae strain BC_4290	BC_4290	11	2018-07-15T00:00:00Z	PRJNA377546	SAMN09298443	QOIA01000000	University of Sao Paulo	Illumina MiSeq	43.47x	VelvetOptimiser v. 2.2.5	502	5823733	57.052048	blood	2015	Brazil	Brazil: Hospital das Clinicas, Sao Paulo	Human, Homo sapiens	This study aims to: evaluate, using the total genome sequencing of isolates of Klebsiella pneumoniae, the resistance mechanisms and virulence genes.
KN19872	Klebsiella pneumoniae strain KP-Y10	KP-Y10	11	2018-07-16T00:00:00Z	PRJNA438769	SAMN08725534	PYBA01000000	The Hong Kong Polytechnic University	Illumina	100x	SPAdes v. 3.11.1	140	5783748	57.01754	fecal sample	2015-12-15	China	China	Human, Homo sapiens
KN19873	Klebsiella pneumoniae strain KP-Y17	KP-Y17	11	2018-07-16T00:00:00Z	PRJNA438769	SAMN08725532	PYAY01000000	The Hong Kong Polytechnic University	Illumina	100x	SPAdes v. 3.11.1	153	5785851	57.018677	fecal sample	2017-07-01	China	China	Human, Homo sapiens
KN19874	Klebsiella pneumoniae strain KP-Y13	KP-Y13	11	2018-07-16T00:00:00Z	PRJNA438769	SAMN08725537	PYBD01000000	The Hong Kong Polytechnic University	Illumina	100x	SPAdes v. 3.11.1	146	5787966	57.018406	fecal sample	2016-10-01	China	China	Human, Homo sapiens
KN19957	Klebsiella pneumoniae strain CRE28	CRE28	11	2018-08-16T00:00:00Z	PRJNA436373	SAMN08623803	PXKW01000000	Stanford Healthcare	Illumina HiSeq	100x	SPAdes v. 3.8.0	976	5711959	56.65858	blood	2015-01-26	United States	USA: Palo Alto, California	Human, Homo sapiens	Carbapenem-resistant Enterobacteriaceae (CRE) are emerging as a major health threat in North America. The mechanism of resistance to carbapenems has therapeutic and public health implications. The aim of this study was to comprehensively characterize the underlying mechanisms of carbapenem resistance in CRE isolates at a health system in Silicon Valley, California.
KN20452	Klebsiella pneumoniae strain EuSCAPE_GR027	EuSCAPE_GR027	11	2018-08-20T00:00:00Z	PRJEB10018	SAMEA3649640	UIRM01000000	SC				163	5684652	57.08281	Urine	2014	Greece	Greece	Human, Homo sapiens	Carbapenemase-producing enterobacteriaceae (CPE) represent one of the most serious emerging infectious disease threats we currently face. Infections caused by these bacteria are difficult to treat as they are resistant to carbapenems, which are considered ‘last resort’ antibiotics. Solid knowledge of distribution and the extent of presence/absence of resistant organisms on a continental scale has…
KN20454	Klebsiella pneumoniae strain EuSCAPE_GR016	EuSCAPE_GR016	11	2018-08-19T00:00:00Z	PRJEB10018	SAMEA3649616	UIRN01000000	SC				105	5648215	57.131447	Urine	2013	Greece	Greece	Human, Homo sapiens	Carbapenemase-producing enterobacteriaceae (CPE) represent one of the most serious emerging infectious disease threats we currently face. Infections caused by these bacteria are difficult to treat as they are resistant to carbapenems, which are considered ‘last resort’ antibiotics. Solid knowledge of distribution and the extent of presence/absence of resistant organisms on a continental scale has…
KN20456	Klebsiella pneumoniae strain EuSCAPE_GR031	EuSCAPE_GR031	11	2018-08-19T00:00:00Z	PRJEB10018	SAMEA3649648	UIRT01000000	SC				105	5614057	57.065346	Urine	2013	Greece	Greece	Human, Homo sapiens	Carbapenemase-producing enterobacteriaceae (CPE) represent one of the most serious emerging infectious disease threats we currently face. Infections caused by these bacteria are difficult to treat as they are resistant to carbapenems, which are considered ‘last resort’ antibiotics. Solid knowledge of distribution and the extent of presence/absence of resistant organisms on a continental scale has…
KN20470	Klebsiella pneumoniae strain EuSCAPE_GR074	EuSCAPE_GR074	11	2018-08-19T00:00:00Z	PRJEB10018	SAMEA3649693	UISD01000000	SC				94	5645017	57.13513	Urine	2014	Greece	Greece	Human, Homo sapiens	Carbapenemase-producing enterobacteriaceae (CPE) represent one of the most serious emerging infectious disease threats we currently face. Infections caused by these bacteria are difficult to treat as they are resistant to carbapenems, which are considered ‘last resort’ antibiotics. Solid knowledge of distribution and the extent of presence/absence of resistant organisms on a continental scale has…
KN20499	Klebsiella pneumoniae strain EuSCAPE_ES158	EuSCAPE_ES158	11	2018-08-19T00:00:00Z	PRJEB10018	SAMEA3649474	UITK01000000	SC				275	5629422	57.129116	Urine	2014	Spain	Spain	Human, Homo sapiens	Carbapenemase-producing enterobacteriaceae (CPE) represent one of the most serious emerging infectious disease threats we currently face. Infections caused by these bacteria are difficult to treat as they are resistant to carbapenems, which are considered ‘last resort’ antibiotics. Solid knowledge of distribution and the extent of presence/absence of resistant organisms on a continental scale has…
KN20531	Klebsiella pneumoniae strain EuSCAPE_GR135	EuSCAPE_GR135	11	2018-08-19T00:00:00Z	PRJEB10018	SAMEA3649754	UIUR01000000	SC				84	5609974	57.14392	Urine	2014	Greece	Greece	Human, Homo sapiens	Carbapenemase-producing enterobacteriaceae (CPE) represent one of the most serious emerging infectious disease threats we currently face. Infections caused by these bacteria are difficult to treat as they are resistant to carbapenems, which are considered ‘last resort’ antibiotics. Solid knowledge of distribution and the extent of presence/absence of resistant organisms on a continental scale has…
KN20534	Klebsiella pneumoniae strain EuSCAPE_GR008	EuSCAPE_GR008	11	2018-08-19T00:00:00Z	PRJEB10018	SAMEA3649601	UIUU01000000	SC				72	5606689	57.138466	Urine	2013	Greece	Greece	Human, Homo sapiens	Carbapenemase-producing enterobacteriaceae (CPE) represent one of the most serious emerging infectious disease threats we currently face. Infections caused by these bacteria are difficult to treat as they are resistant to carbapenems, which are considered ‘last resort’ antibiotics. Solid knowledge of distribution and the extent of presence/absence of resistant organisms on a continental scale has…
KN20537	Klebsiella pneumoniae strain EuSCAPE_GR010	EuSCAPE_GR010	11	2018-08-19T00:00:00Z	PRJEB10018	SAMEA3649604	UIUW01000000	SC				96	5578719	57.15728	Urine	2013	Greece	Greece	Human, Homo sapiens	Carbapenemase-producing enterobacteriaceae (CPE) represent one of the most serious emerging infectious disease threats we currently face. Infections caused by these bacteria are difficult to treat as they are resistant to carbapenems, which are considered ‘last resort’ antibiotics. Solid knowledge of distribution and the extent of presence/absence of resistant organisms on a continental scale has…
KN20569	Klebsiella pneumoniae strain EuSCAPE_PT059	EuSCAPE_PT059	11	2018-08-20T00:00:00Z	PRJEB10018	SAMEA3649873	UIYD01000000	SC				98	5489787	57.38055	Urine	2014	Portugal	Portugal	Human, Homo sapiens	Carbapenemase-producing enterobacteriaceae (CPE) represent one of the most serious emerging infectious disease threats we currently face. Infections caused by these bacteria are difficult to treat as they are resistant to carbapenems, which are considered ‘last resort’ antibiotics. Solid knowledge of distribution and the extent of presence/absence of resistant organisms on a continental scale has…
KN20607	Klebsiella pneumoniae strain EuSCAPE_GR121	EuSCAPE_GR121	11	2018-08-19T00:00:00Z	PRJEB10018	SAMEA3649740	UIXT01000000	SC				289	5723641	56.97162	Urine	2014	Greece	Greece	Human, Homo sapiens	Carbapenemase-producing enterobacteriaceae (CPE) represent one of the most serious emerging infectious disease threats we currently face. Infections caused by these bacteria are difficult to treat as they are resistant to carbapenems, which are considered ‘last resort’ antibiotics. Solid knowledge of distribution and the extent of presence/absence of resistant organisms on a continental scale has…
KN20611	Klebsiella pneumoniae strain EuSCAPE_GR133	EuSCAPE_GR133	11	2018-08-19T00:00:00Z	PRJEB10018	SAMEA3649752	UIXX01000000	SC				89	5644337	57.134064	Urine	2014	Greece	Greece	Human, Homo sapiens	Carbapenemase-producing enterobacteriaceae (CPE) represent one of the most serious emerging infectious disease threats we currently face. Infections caused by these bacteria are difficult to treat as they are resistant to carbapenems, which are considered ‘last resort’ antibiotics. Solid knowledge of distribution and the extent of presence/absence of resistant organisms on a continental scale has…
KN20617	Klebsiella pneumoniae strain EuSCAPE_GR134	EuSCAPE_GR134	11	2018-08-19T00:00:00Z	PRJEB10018	SAMEA3649753	UIXW01000000	SC				81	5632895	57.148216	Urine	2014	Greece	Greece	Human, Homo sapiens	Carbapenemase-producing enterobacteriaceae (CPE) represent one of the most serious emerging infectious disease threats we currently face. Infections caused by these bacteria are difficult to treat as they are resistant to carbapenems, which are considered ‘last resort’ antibiotics. Solid knowledge of distribution and the extent of presence/absence of resistant organisms on a continental scale has…
KN20662	Klebsiella pneumoniae strain EuSCAPE_PT025	EuSCAPE_PT025	11	2018-08-19T00:00:00Z	PRJEB10018	SAMEA3649842	UIZT01000000	SC				75	5332788	57.518356	Urine	2014	Portugal	Portugal	Human, Homo sapiens	Carbapenemase-producing enterobacteriaceae (CPE) represent one of the most serious emerging infectious disease threats we currently face. Infections caused by these bacteria are difficult to treat as they are resistant to carbapenems, which are considered ‘last resort’ antibiotics. Solid knowledge of distribution and the extent of presence/absence of resistant organisms on a continental scale has…
KN20779	Klebsiella pneumoniae strain EuSCAPE_RO046	EuSCAPE_RO046	11	2018-08-20T00:00:00Z	PRJEB10018	SAMEA3720956	UJEH01000000	SC				105	5597890	57.278957	Urine	2013	Romania	Romania	Human, Homo sapiens	Carbapenemase-producing enterobacteriaceae (CPE) represent one of the most serious emerging infectious disease threats we currently face. Infections caused by these bacteria are difficult to treat as they are resistant to carbapenems, which are considered ‘last resort’ antibiotics. Solid knowledge of distribution and the extent of presence/absence of resistant organisms on a continental scale has…
KN20804	Klebsiella pneumoniae strain EuSCAPE_RO073	EuSCAPE_RO073	11	2018-08-19T00:00:00Z	PRJEB10018	SAMEA3720982	UJFH01000000	SC				421	5505143	57.078316	Urine	2014	Romania	Romania	Human, Homo sapiens	Carbapenemase-producing enterobacteriaceae (CPE) represent one of the most serious emerging infectious disease threats we currently face. Infections caused by these bacteria are difficult to treat as they are resistant to carbapenems, which are considered ‘last resort’ antibiotics. Solid knowledge of distribution and the extent of presence/absence of resistant organisms on a continental scale has…
KN21178	Klebsiella pneumoniae strain EuSCAPE_BE111	EuSCAPE_BE111	11	2018-08-19T00:00:00Z	PRJEB10018	SAMEA3727707	UJTQ01000000	SC				103	5617637	57.224308	Urine	2014	Belgium	Belgium	Human, Homo sapiens	Carbapenemase-producing enterobacteriaceae (CPE) represent one of the most serious emerging infectious disease threats we currently face. Infections caused by these bacteria are difficult to treat as they are resistant to carbapenems, which are considered ‘last resort’ antibiotics. Solid knowledge of distribution and the extent of presence/absence of resistant organisms on a continental scale has…
KN21217	Klebsiella pneumoniae strain EuSCAPE_SK008	EuSCAPE_SK008	11	2018-08-19T00:00:00Z	PRJEB10018	SAMEA3729910	UJVM01000000	SC				96	5620039	57.20199	Urine	2013	Slovakia	Slovakia	Human, Homo sapiens	Carbapenemase-producing enterobacteriaceae (CPE) represent one of the most serious emerging infectious disease threats we currently face. Infections caused by these bacteria are difficult to treat as they are resistant to carbapenems, which are considered ‘last resort’ antibiotics. Solid knowledge of distribution and the extent of presence/absence of resistant organisms on a continental scale has…
KN21221	Klebsiella pneumoniae strain EuSCAPE_SK026	EuSCAPE_SK026	11	2018-08-19T00:00:00Z	PRJEB10018	SAMEA3729914	UJVI01000000	SC				72	5549678	57.268135	Urine	2014	Slovakia	Slovakia	Human, Homo sapiens	Carbapenemase-producing enterobacteriaceae (CPE) represent one of the most serious emerging infectious disease threats we currently face. Infections caused by these bacteria are difficult to treat as they are resistant to carbapenems, which are considered ‘last resort’ antibiotics. Solid knowledge of distribution and the extent of presence/absence of resistant organisms on a continental scale has…
KN21224	Klebsiella pneumoniae strain EuSCAPE_CZ016	EuSCAPE_CZ016	11	2018-08-20T00:00:00Z	PRJEB10018	SAMEA3729918	UJVJ01000000	SC				370	5623066	57.13102	Urine	2013	Czech Republic	Czech Republic	Human, Homo sapiens	Carbapenemase-producing enterobacteriaceae (CPE) represent one of the most serious emerging infectious disease threats we currently face. Infections caused by these bacteria are difficult to treat as they are resistant to carbapenems, which are considered ‘last resort’ antibiotics. Solid knowledge of distribution and the extent of presence/absence of resistant organisms on a continental scale has…
KN21238	Klebsiella pneumoniae strain EuSCAPE_TR184	EuSCAPE_TR184	11	2018-08-20T00:00:00Z	PRJEB10018	SAMEA3729748	UJVZ01000000	SC				111	6074371	56.253563	Urine	2013	Turkey	Turkey	Human, Homo sapiens	Carbapenemase-producing enterobacteriaceae (CPE) represent one of the most serious emerging infectious disease threats we currently face. Infections caused by these bacteria are difficult to treat as they are resistant to carbapenems, which are considered ‘last resort’ antibiotics. Solid knowledge of distribution and the extent of presence/absence of resistant organisms on a continental scale has…
KN21306	Klebsiella pneumoniae strain EuSCAPE_EE005	EuSCAPE_EE005	11	2018-08-19T00:00:00Z	PRJEB10018	SAMEA3499909	UKBX01000000	SC				72	5519703	57.289658	Urine	2013	Estonia	Estonia	Human, Homo sapiens	Carbapenemase-producing enterobacteriaceae (CPE) represent one of the most serious emerging infectious disease threats we currently face. Infections caused by these bacteria are difficult to treat as they are resistant to carbapenems, which are considered ‘last resort’ antibiotics. Solid knowledge of distribution and the extent of presence/absence of resistant organisms on a continental scale has…
KN21316	Klebsiella pneumoniae strain EuSCAPE_PL002	EuSCAPE_PL002	11	2018-08-19T00:00:00Z	PRJEB10018	SAMEA3499929	UKBN01000000	SC				114	5577851	57.25472	Lower Respiratory Tract Secrection	2014	Poland	Poland	Human, Homo sapiens	Carbapenemase-producing enterobacteriaceae (CPE) represent one of the most serious emerging infectious disease threats we currently face. Infections caused by these bacteria are difficult to treat as they are resistant to carbapenems, which are considered ‘last resort’ antibiotics. Solid knowledge of distribution and the extent of presence/absence of resistant organisms on a continental scale has…
KN21317	Klebsiella pneumoniae strain EuSCAPE_PL007	EuSCAPE_PL007	11	2018-08-19T00:00:00Z	PRJEB10018	SAMEA3499938	UKBO01000000	SC				112	5530377	57.311085	Urine	2014	Poland	Poland	Human, Homo sapiens	Carbapenemase-producing enterobacteriaceae (CPE) represent one of the most serious emerging infectious disease threats we currently face. Infections caused by these bacteria are difficult to treat as they are resistant to carbapenems, which are considered ‘last resort’ antibiotics. Solid knowledge of distribution and the extent of presence/absence of resistant organisms on a continental scale has…
KN21320	Klebsiella pneumoniae strain EuSCAPE_PL008	EuSCAPE_PL008	11	2018-08-20T00:00:00Z	PRJEB10018	SAMEA3499940	UKBP01000000	SC				124	5590108	57.24417	Urine	2013	Poland	Poland	Human, Homo sapiens	Carbapenemase-producing enterobacteriaceae (CPE) represent one of the most serious emerging infectious disease threats we currently face. Infections caused by these bacteria are difficult to treat as they are resistant to carbapenems, which are considered ‘last resort’ antibiotics. Solid knowledge of distribution and the extent of presence/absence of resistant organisms on a continental scale has…
KN21321	Klebsiella pneumoniae strain EuSCAPE_PL010	EuSCAPE_PL010	11	2018-08-19T00:00:00Z	PRJEB10018	SAMEA3499944	UKBT01000000	SC				115	5559170	57.265762	Urine	2014	Poland	Poland	Human, Homo sapiens	Carbapenemase-producing enterobacteriaceae (CPE) represent one of the most serious emerging infectious disease threats we currently face. Infections caused by these bacteria are difficult to treat as they are resistant to carbapenems, which are considered ‘last resort’ antibiotics. Solid knowledge of distribution and the extent of presence/absence of resistant organisms on a continental scale has…
KN21331	Klebsiella pneumoniae strain EuSCAPE_PL032	EuSCAPE_PL032	11	2018-08-20T00:00:00Z	PRJEB10018	SAMEA3499972	UKCF01000000	SC				104	5568533	57.25542	Lower Respiratory Tract Secrection	2014	Poland	Poland	Human, Homo sapiens	Carbapenemase-producing enterobacteriaceae (CPE) represent one of the most serious emerging infectious disease threats we currently face. Infections caused by these bacteria are difficult to treat as they are resistant to carbapenems, which are considered ‘last resort’ antibiotics. Solid knowledge of distribution and the extent of presence/absence of resistant organisms on a continental scale has…
KN21333	Klebsiella pneumoniae strain EuSCAPE_PL019	EuSCAPE_PL019	11	2018-08-19T00:00:00Z	PRJEB10018	SAMEA3499978	UKCI01000000	SC				108	5574868	57.23156	Urine	2014	Poland	Poland	Human, Homo sapiens	Carbapenemase-producing enterobacteriaceae (CPE) represent one of the most serious emerging infectious disease threats we currently face. Infections caused by these bacteria are difficult to treat as they are resistant to carbapenems, which are considered ‘last resort’ antibiotics. Solid knowledge of distribution and the extent of presence/absence of resistant organisms on a continental scale has…
KN21341	Klebsiella pneumoniae strain EuSCAPE_PL037	EuSCAPE_PL037	11	2018-08-20T00:00:00Z	PRJEB10018	SAMEA3499994	UKCN01000000	SC				97	5571836	57.269184	Urine	2013	Poland	Poland	Human, Homo sapiens	Carbapenemase-producing enterobacteriaceae (CPE) represent one of the most serious emerging infectious disease threats we currently face. Infections caused by these bacteria are difficult to treat as they are resistant to carbapenems, which are considered ‘last resort’ antibiotics. Solid knowledge of distribution and the extent of presence/absence of resistant organisms on a continental scale has…
KN21345	Klebsiella pneumoniae strain EuSCAPE_PL060	EuSCAPE_PL060	11	2018-08-19T00:00:00Z	PRJEB10018	SAMEA3499967	UKCS01000000	SC				104	5573822	57.244743	Urine	2014	Poland	Poland	Human, Homo sapiens	Carbapenemase-producing enterobacteriaceae (CPE) represent one of the most serious emerging infectious disease threats we currently face. Infections caused by these bacteria are difficult to treat as they are resistant to carbapenems, which are considered ‘last resort’ antibiotics. Solid knowledge of distribution and the extent of presence/absence of resistant organisms on a continental scale has…
KN21352	Klebsiella pneumoniae strain EuSCAPE_FR008	EuSCAPE_FR008	11	2018-08-19T00:00:00Z	PRJEB10018	SAMEA3499982	UKCV01000000	SC				74	5452600	57.377323	Urine	2013	France	France	Human, Homo sapiens	Carbapenemase-producing enterobacteriaceae (CPE) represent one of the most serious emerging infectious disease threats we currently face. Infections caused by these bacteria are difficult to treat as they are resistant to carbapenems, which are considered ‘last resort’ antibiotics. Solid knowledge of distribution and the extent of presence/absence of resistant organisms on a continental scale has…
KN21376	Klebsiella pneumoniae strain EuSCAPE_SK011	EuSCAPE_SK011	11	2018-08-19T00:00:00Z	PRJEB10018	SAMEA3500079	UKDY01000000	SC				58	5487834	57.322815	Urine	2014	Slovakia	Slovakia	Human, Homo sapiens	Carbapenemase-producing enterobacteriaceae (CPE) represent one of the most serious emerging infectious disease threats we currently face. Infections caused by these bacteria are difficult to treat as they are resistant to carbapenems, which are considered ‘last resort’ antibiotics. Solid knowledge of distribution and the extent of presence/absence of resistant organisms on a continental scale has…
KN21378	Klebsiella pneumoniae strain EuSCAPE_SK009	EuSCAPE_SK009	11	2018-08-19T00:00:00Z	PRJEB10018	SAMEA3500077	UKDW01000000	SC				102	5560208	57.189407	Urine	2013	Slovakia	Slovakia	Human, Homo sapiens	Carbapenemase-producing enterobacteriaceae (CPE) represent one of the most serious emerging infectious disease threats we currently face. Infections caused by these bacteria are difficult to treat as they are resistant to carbapenems, which are considered ‘last resort’ antibiotics. Solid knowledge of distribution and the extent of presence/absence of resistant organisms on a continental scale has…
KN21384	Klebsiella pneumoniae strain EuSCAPE_SK027	EuSCAPE_SK027	11	2018-08-19T00:00:00Z	PRJEB10018	SAMEA3500095	UKEG01000000	SC				111	5625666	57.183647	Urine	2014	Slovakia	Slovakia	Human, Homo sapiens	Carbapenemase-producing enterobacteriaceae (CPE) represent one of the most serious emerging infectious disease threats we currently face. Infections caused by these bacteria are difficult to treat as they are resistant to carbapenems, which are considered ‘last resort’ antibiotics. Solid knowledge of distribution and the extent of presence/absence of resistant organisms on a continental scale has…
KN21387	Klebsiella pneumoniae strain EuSCAPE_SK024	EuSCAPE_SK024	11	2018-08-19T00:00:00Z	PRJEB10018	SAMEA3500092	UKEH01000000	SC				69	5475842	57.30598	Urine	2014	Slovakia	Slovakia	Human, Homo sapiens	Carbapenemase-producing enterobacteriaceae (CPE) represent one of the most serious emerging infectious disease threats we currently face. Infections caused by these bacteria are difficult to treat as they are resistant to carbapenems, which are considered ‘last resort’ antibiotics. Solid knowledge of distribution and the extent of presence/absence of resistant organisms on a continental scale has…
KN21388	Klebsiella pneumoniae strain EuSCAPE_SK025	EuSCAPE_SK025	11	2018-08-20T00:00:00Z	PRJEB10018	SAMEA3500093	UKEI01000000	SC				77	5532219	57.277233	Urine	2014	Slovakia	Slovakia	Human, Homo sapiens	Carbapenemase-producing enterobacteriaceae (CPE) represent one of the most serious emerging infectious disease threats we currently face. Infections caused by these bacteria are difficult to treat as they are resistant to carbapenems, which are considered ‘last resort’ antibiotics. Solid knowledge of distribution and the extent of presence/absence of resistant organisms on a continental scale has…
KN21391	Klebsiella pneumoniae strain EuSCAPE_SK030	EuSCAPE_SK030	11	2018-08-19T00:00:00Z	PRJEB10018	SAMEA3500098	UKEM01000000	SC				102	5608613	57.20113	Urine	2014	Slovakia	Slovakia	Human, Homo sapiens	Carbapenemase-producing enterobacteriaceae (CPE) represent one of the most serious emerging infectious disease threats we currently face. Infections caused by these bacteria are difficult to treat as they are resistant to carbapenems, which are considered ‘last resort’ antibiotics. Solid knowledge of distribution and the extent of presence/absence of resistant organisms on a continental scale has…
KN21400	Klebsiella pneumoniae strain EuSCAPE_SK048	EuSCAPE_SK048	11	2018-08-19T00:00:00Z	PRJEB10018	SAMEA3498996	UKFH01000000	SC				55	5501477	57.32106	Urine	2013	Slovakia	Slovakia	Human, Homo sapiens	Carbapenemase-producing enterobacteriaceae (CPE) represent one of the most serious emerging infectious disease threats we currently face. Infections caused by these bacteria are difficult to treat as they are resistant to carbapenems, which are considered ‘last resort’ antibiotics. Solid knowledge of distribution and the extent of presence/absence of resistant organisms on a continental scale has…
KN21403	Klebsiella pneumoniae strain EuSCAPE_SK044	EuSCAPE_SK044	11	2018-08-19T00:00:00Z	PRJEB10018	SAMEA3498992	UKEZ01000000	SC				103	5523341	57.22178	Urine	2013	Slovakia	Slovakia	Human, Homo sapiens	Carbapenemase-producing enterobacteriaceae (CPE) represent one of the most serious emerging infectious disease threats we currently face. Infections caused by these bacteria are difficult to treat as they are resistant to carbapenems, which are considered ‘last resort’ antibiotics. Solid knowledge of distribution and the extent of presence/absence of resistant organisms on a continental scale has…
KN21411	Klebsiella pneumoniae strain EuSCAPE_CZ013	EuSCAPE_CZ013	11	2018-08-19T00:00:00Z	PRJEB10018	SAMEA3499009	UKFF01000000	SC				91	5553918	57.270382	Urine	2013	Czech Republic	Czech Republic	Human, Homo sapiens	Carbapenemase-producing enterobacteriaceae (CPE) represent one of the most serious emerging infectious disease threats we currently face. Infections caused by these bacteria are difficult to treat as they are resistant to carbapenems, which are considered ‘last resort’ antibiotics. Solid knowledge of distribution and the extent of presence/absence of resistant organisms on a continental scale has…
KN21412	Klebsiella pneumoniae strain EuSCAPE_CZ014	EuSCAPE_CZ014	11	2018-08-19T00:00:00Z	PRJEB10018	SAMEA3499010	UKFG01000000	SC				66	5478195	57.333008	Urine	2013	Czech Republic	Czech Republic	Human, Homo sapiens	Carbapenemase-producing enterobacteriaceae (CPE) represent one of the most serious emerging infectious disease threats we currently face. Infections caused by these bacteria are difficult to treat as they are resistant to carbapenems, which are considered ‘last resort’ antibiotics. Solid knowledge of distribution and the extent of presence/absence of resistant organisms on a continental scale has…
KN21413	Klebsiella pneumoniae strain EuSCAPE_FR071	EuSCAPE_FR071	11	2018-08-19T00:00:00Z	PRJEB10018	SAMEA3500057	UKFJ01000000	SC				89	5611306	57.231827	Urine	2014	France	France	Human, Homo sapiens	Carbapenemase-producing enterobacteriaceae (CPE) represent one of the most serious emerging infectious disease threats we currently face. Infections caused by these bacteria are difficult to treat as they are resistant to carbapenems, which are considered ‘last resort’ antibiotics. Solid knowledge of distribution and the extent of presence/absence of resistant organisms on a continental scale has…
KN21420	Klebsiella pneumoniae strain EuSCAPE_CZ032	EuSCAPE_CZ032	11	2018-08-19T00:00:00Z	PRJEB10018	SAMEA3499028	UKFP01000000	SC				57	5456464	57.376682	Urine	2013	Czech Republic	Czech Republic	Human, Homo sapiens	Carbapenemase-producing enterobacteriaceae (CPE) represent one of the most serious emerging infectious disease threats we currently face. Infections caused by these bacteria are difficult to treat as they are resistant to carbapenems, which are considered ‘last resort’ antibiotics. Solid knowledge of distribution and the extent of presence/absence of resistant organisms on a continental scale has…
KN21423	Klebsiella pneumoniae strain EuSCAPE_CZ034	EuSCAPE_CZ034	11	2018-08-19T00:00:00Z	PRJEB10018	SAMEA3499031	UKFW01000000	SC				54	5504919	57.15363	Urine	2014	Czech Republic	Czech Republic	Human, Homo sapiens	Carbapenemase-producing enterobacteriaceae (CPE) represent one of the most serious emerging infectious disease threats we currently face. Infections caused by these bacteria are difficult to treat as they are resistant to carbapenems, which are considered ‘last resort’ antibiotics. Solid knowledge of distribution and the extent of presence/absence of resistant organisms on a continental scale has…
KN21445	Klebsiella pneumoniae strain EuSCAPE_EE021	EuSCAPE_EE021	11	2018-08-19T00:00:00Z	PRJEB10018	SAMEA3499925	UKGO01000000	SC				84	5572098	57.264534	Urine	2013	Estonia	Estonia	Human, Homo sapiens	Carbapenemase-producing enterobacteriaceae (CPE) represent one of the most serious emerging infectious disease threats we currently face. Infections caused by these bacteria are difficult to treat as they are resistant to carbapenems, which are considered ‘last resort’ antibiotics. Solid knowledge of distribution and the extent of presence/absence of resistant organisms on a continental scale has…
KN21447	Klebsiella pneumoniae strain EuSCAPE_PL012	EuSCAPE_PL012	11	2018-08-19T00:00:00Z	PRJEB10018	SAMEA3499948	UKGQ01000000	SC				99	5450978	57.331985	Urine	2013	Poland	Poland	Human, Homo sapiens	Carbapenemase-producing enterobacteriaceae (CPE) represent one of the most serious emerging infectious disease threats we currently face. Infections caused by these bacteria are difficult to treat as they are resistant to carbapenems, which are considered ‘last resort’ antibiotics. Solid knowledge of distribution and the extent of presence/absence of resistant organisms on a continental scale has…
KN21458	Klebsiella pneumoniae strain EuSCAPE_PL040	EuSCAPE_PL040	11	2018-08-20T00:00:00Z	PRJEB10018	SAMEA3499999	UKGZ01000000	SC				90	5517142	57.295334	Urine	2014	Poland	Poland	Human, Homo sapiens	Carbapenemase-producing enterobacteriaceae (CPE) represent one of the most serious emerging infectious disease threats we currently face. Infections caused by these bacteria are difficult to treat as they are resistant to carbapenems, which are considered ‘last resort’ antibiotics. Solid knowledge of distribution and the extent of presence/absence of resistant organisms on a continental scale has…
KN21460	Klebsiella pneumoniae strain EuSCAPE_PL048	EuSCAPE_PL048	11	2018-08-19T00:00:00Z	PRJEB10018	SAMEA3499943	UKHC01000000	SC				79	5671474	57.10242	Urine	2013	Poland	Poland	Human, Homo sapiens	Carbapenemase-producing enterobacteriaceae (CPE) represent one of the most serious emerging infectious disease threats we currently face. Infections caused by these bacteria are difficult to treat as they are resistant to carbapenems, which are considered ‘last resort’ antibiotics. Solid knowledge of distribution and the extent of presence/absence of resistant organisms on a continental scale has…
KN21466	Klebsiella pneumoniae strain EuSCAPE_EE002	EuSCAPE_EE002	11	2018-08-19T00:00:00Z	PRJEB10018	SAMEA3499906	UKHL01000000	SC				84	5663811	57.187115	Urine	2013	Estonia	Estonia	Human, Homo sapiens	Carbapenemase-producing enterobacteriaceae (CPE) represent one of the most serious emerging infectious disease threats we currently face. Infections caused by these bacteria are difficult to treat as they are resistant to carbapenems, which are considered ‘last resort’ antibiotics. Solid knowledge of distribution and the extent of presence/absence of resistant organisms on a continental scale has…
KN21507	Klebsiella pneumoniae strain EuSCAPE_MT011	EuSCAPE_MT011	11	2018-08-19T00:00:00Z	PRJEB10018	SAMEA3538438	UKIY01000000	SC				93	5513102	57.269684	Urine	2013	Malta	Malta	Human, Homo sapiens	Carbapenemase-producing enterobacteriaceae (CPE) represent one of the most serious emerging infectious disease threats we currently face. Infections caused by these bacteria are difficult to treat as they are resistant to carbapenems, which are considered ‘last resort’ antibiotics. Solid knowledge of distribution and the extent of presence/absence of resistant organisms on a continental scale has…
KN21511	Klebsiella pneumoniae strain EuSCAPE_MT016	EuSCAPE_MT016	11	2018-08-19T00:00:00Z	PRJEB10018	SAMEA3538443	UKJJ01000000	SC				88	5527334	57.241917	Urine	2013	Malta	Malta	Human, Homo sapiens	Carbapenemase-producing enterobacteriaceae (CPE) represent one of the most serious emerging infectious disease threats we currently face. Infections caused by these bacteria are difficult to treat as they are resistant to carbapenems, which are considered ‘last resort’ antibiotics. Solid knowledge of distribution and the extent of presence/absence of resistant organisms on a continental scale has…
KN21556	Klebsiella pneumoniae strain EuSCAPE_DE036	EuSCAPE_DE036	11	2018-08-19T00:00:00Z	PRJEB10018	SAMEA3512063	UKKT01000000	SC				78	5505792	57.349277	Wound Secretion	2014	Germany	Germany	Human, Homo sapiens	Carbapenemase-producing enterobacteriaceae (CPE) represent one of the most serious emerging infectious disease threats we currently face. Infections caused by these bacteria are difficult to treat as they are resistant to carbapenems, which are considered ‘last resort’ antibiotics. Solid knowledge of distribution and the extent of presence/absence of resistant organisms on a continental scale has…
KN21570	Klebsiella pneumoniae strain EuSCAPE_DE069	EuSCAPE_DE069	11	2018-08-19T00:00:00Z	PRJEB10018	SAMEA3512096	UKLN01000000	SC				68	5630723	57.19754	Urine	2012	Germany	Germany	Human, Homo sapiens	Carbapenemase-producing enterobacteriaceae (CPE) represent one of the most serious emerging infectious disease threats we currently face. Infections caused by these bacteria are difficult to treat as they are resistant to carbapenems, which are considered ‘last resort’ antibiotics. Solid knowledge of distribution and the extent of presence/absence of resistant organisms on a continental scale has…
KN21932	Klebsiella pneumoniae strain EuSCAPE_IT365	EuSCAPE_IT365	11	2018-08-19T00:00:00Z	PRJEB10018	SAMEA3538763	UKZG01000000	SC				147	5639638	57.152107	Urine	2013	Italy	Italy	Human, Homo sapiens	Carbapenemase-producing enterobacteriaceae (CPE) represent one of the most serious emerging infectious disease threats we currently face. Infections caused by these bacteria are difficult to treat as they are resistant to carbapenems, which are considered ‘last resort’ antibiotics. Solid knowledge of distribution and the extent of presence/absence of resistant organisms on a continental scale has…
KN21967	Klebsiella pneumoniae strain EuSCAPE_ES082	EuSCAPE_ES082	11	2018-08-19T00:00:00Z	PRJEB10018	SAMEA3538954	ULAO01000000	SC				82	5572864	57.234806	Urine	2013	Spain	Spain	Human, Homo sapiens	Carbapenemase-producing enterobacteriaceae (CPE) represent one of the most serious emerging infectious disease threats we currently face. Infections caused by these bacteria are difficult to treat as they are resistant to carbapenems, which are considered ‘last resort’ antibiotics. Solid knowledge of distribution and the extent of presence/absence of resistant organisms on a continental scale has…
KN22002	Klebsiella pneumoniae strain EuSCAPE_HU033	EuSCAPE_HU033	11	2018-08-20T00:00:00Z	PRJEB10018	SAMEA3538797	ULBY01000000	SC				151	5536393	57.262535	Urine	2014	Hungary	Hungary	Human, Homo sapiens	Carbapenemase-producing enterobacteriaceae (CPE) represent one of the most serious emerging infectious disease threats we currently face. Infections caused by these bacteria are difficult to treat as they are resistant to carbapenems, which are considered ‘last resort’ antibiotics. Solid knowledge of distribution and the extent of presence/absence of resistant organisms on a continental scale has…
KN22010	Klebsiella pneumoniae strain EuSCAPE_HU052	EuSCAPE_HU052	11	2018-08-19T00:00:00Z	PRJEB10018	SAMEA3538840	ULCG01000000	SC				157	5541027	57.243702	Urine	2013	Hungary	Hungary	Human, Homo sapiens	Carbapenemase-producing enterobacteriaceae (CPE) represent one of the most serious emerging infectious disease threats we currently face. Infections caused by these bacteria are difficult to treat as they are resistant to carbapenems, which are considered ‘last resort’ antibiotics. Solid knowledge of distribution and the extent of presence/absence of resistant organisms on a continental scale has…
KN22370	Klebsiella pneumoniae strain CRK0159	CRK0159	11	2018-11-14T00:00:00Z	PRJNA339843	SAMN05956095	MPWE04000000	JCVI	Illumina NextSeq 500	278.6x	SPAdes v. 3.1.1	105	5609174	57.27651	urine	2013	United States	USA: Michigan	Human, Homo sapiens	Carbapenem-resistant Enterobacteriaceae from US hospitals will be sequenced and compared to determine the genetic relationships among resistant strains
KN22384	Klebsiella pneumoniae strain CRK0152	CRK0152	11	2018-11-14T00:00:00Z	PRJNA339843	SAMN05956102	MPWL04000000	JCVI	Illumina NextSeq 500	256.45x	SPAdes v. 3.1.1	111	5610984	57.272415	urine	2013	United States	USA: Michigan	Human, Homo sapiens	Carbapenem-resistant Enterobacteriaceae from US hospitals will be sequenced and compared to determine the genetic relationships among resistant strains
KN22431	Klebsiella pneumoniae strain CRK0166	CRK0166	11	2018-11-14T00:00:00Z	PRJNA339843	SAMN05956088	MPYF04000000	JCVI	Illumina NextSeq 500	212.9x	SPAdes v. 3.1.1	149	5962243	56.90595	urine	2013	United States	USA: Michigan	Human, Homo sapiens	Carbapenem-resistant Enterobacteriaceae from US hospitals will be sequenced and compared to determine the genetic relationships among resistant strains
KN22452	Klebsiella pneumoniae strain CRK0169	CRK0169	11	2018-11-14T00:00:00Z	PRJNA339843	SAMN05956085	MPYC04000000	JCVI	Illumina NextSeq 500	288.39x	SPAdes v. 3.1.1	76	5512945	57.235653	urine	2013	United States	USA: Ohio	Human, Homo sapiens	Carbapenem-resistant Enterobacteriaceae from US hospitals will be sequenced and compared to determine the genetic relationships among resistant strains
KN22569	Klebsiella pneumoniae strain sklx33229	sklx33229	11	2018-10-18T00:00:00Z	PRJNA406844	SAMN07632926	NXED01000000	zhejiang University	Illumina HiSeq	300x	SPAdes v. 3.5	89	5695374	57.104183	blood	2015	China	China:Hangzhou	Human, Homo sapiens	carbapenem-resistant Klesiella pnuemoniae
KN22570	Klebsiella pneumoniae strain sklx33130	sklx33130	11	2018-10-18T00:00:00Z	PRJNA406844	SAMN07632925	NXEC01000000	zhejiang University	Illumina HiSeq	300x	SPAdes v. 3.5	104	5674521	57.033043	blood	2015	China	China:Hangzhou	Human, Homo sapiens	carbapenem-resistant Klesiella pnuemoniae
KN22572	Klebsiella pneumoniae strain sklx26183	sklx26183	11	2018-10-18T00:00:00Z	PRJNA406844	SAMN07632924	NXEB01000000	zhejiang University	Illumina HiSeq	300x	SPAdes v. 3.5	99	5743137	57.068832	blood	2014	China	China:Hangzhou	Human, Homo sapiens	carbapenem-resistant Klesiella pnuemoniae
KN2323	Klebsiella pneumoniae strain TR200	TR200	11	2016-04-07T00:00:00Z	PRJNA313004	SAMN04534541	LUVT00000000	Chinese Center for Disease Control and Prevention	Illumina HiSeq	152.0x	SOAPdenovo v. 2.04	67	5546912	57.36	urine	2011-10-21	China	China	Human, Homo sapiens	cgMLST
KN24396	Klebsiella pneumoniae strain MUGSI_312	MUGSI_312	11		PRJNA288601	SAMN05170311						109	5426740	57.34417	Urine	2014-09-10	United States	United States	Human, Homo sapiens
KN5623	Klebsiella pneumoniae strain 18_GR_14	18_GR_14	258	2016-08-09T00:00:00Z	PRJNA307517	SAMN04868738	LXML00000000	The Unniversity of Queensland	Illumina MiSeq	100.0x	SPAdes v. 3.6	91	5673701	57.08	Stool	2014-06-09	Greece	Greece: Athens	Human, Homo sapiens	This project aims to sequence, assemble and annotate the genomes of multidrug resistant pathogens.
KN5636	Klebsiella pneumoniae strain 16_GR_13	16_GR_13	11	2016-08-09T00:00:00Z	PRJNA307517	SAMN04868736	LXMN00000000	The Unniversity of Queensland	Illumina MiSeq	100.0x	SPAdes v. 3.6	117	5788593	56.93	Stool	2013-11-08	Greece	Greece: Athens	Human, Homo sapiens	This project aims to sequence, assemble and annotate the genomes of multidrug resistant pathogens.
KN5647	Klebsiella pneumoniae strain 2_GR_12	2_GR_12	258	2016-08-09T00:00:00Z	PRJNA307517	SAMN04868722	LXNB00000000	The Unniversity of Queensland	Illumina MiSeq	120.0x	SPAdes v. 3.6	184	5908414	56.91	Urine	2012-03-12	Greece	Greece: Athens	Human, Homo sapiens	This project aims to sequence, assemble and annotate the genomes of multidrug resistant pathogens.
KN5794	Klebsiella pneumoniae strain PB450	PB450	11	2016-07-14T00:00:00Z	PRJEB11403	SAMEA3531846	FLVC00000000	SC	Illumina HiSeq 2000			107	5845239	56.8	urine	28_03_2015	Thailand	Bangkok	Human, Homo sapiens	http://www.sanger.ac.uk/resources/downloads/bacteria/escherichia-coli.html These data are part of a pre-publication release. For information on the proper use of pre-publication data shared by the Wellcome Trust Sanger Institute (including details of any publication moratoria), please see http://www.sanger.ac.uk/datasharing/
KN6983	Klebsiella pneumoniae strain CFSAN044570	CFSAN044570	11	2016-09-06T00:00:00Z	PRJNA308116	SAMN05213500	MAGF00000000	FDA	Illumina MiSeq	70.0x	SPAdes v. 3.7.1	98	5654489	57.18	blood	2013	Pakistan	Pakistan	Human, Homo sapiens	Multi-species genome sequencing
KN6988	Klebsiella pneumoniae strain CFSAN044563	CFSAN044563	11	2016-09-06T00:00:00Z	PRJNA308116	SAMN05213494	MAGJ00000000	FDA	Illumina MiSeq	70.0x	SPAdes v. 3.7.1	93	5718215	56.68	blood	2013	Pakistan	Pakistan	Human, Homo sapiens	Multi-species genome sequencing
KN7016	Klebsiella pneumoniae strain kp10	kp10	11	2016-10-29T00:00:00Z	PRJNA345562	SAMN05869364	MNCK00000000	Xinhua Hospital, Shanghai Jiao Tong University School of Medicine	Illumina HiSeq	110.0x	SPAdes v. 3.9.0; plasmidspades v. 3.9.0	107	5727930	57.11	blood	2011-01-12	China	China: Shanghai	Human, Homo sapiens	the epidemiology of Carbapenem-resistant Klebsiella pneumoniae
KN7018	Klebsiella pneumoniae strain KP41	KP41	11	2016-11-05T00:00:00Z	PRJNA350715	SAMN05945258	MOLX00000000	Xinhua Hospital, Shanghai Jiao Tong University School of Medicine	Illumina HiSeq	110.0x	SPAdes v. 3.9.0	129	5640726	57.25	urine	2011-09-07	China	China: Shanghai	Human, Homo sapiens	KPC-2 producing ST11 Klebsiella pneumoniae
KN7212	Klebsiella pneumoniae strain PM1842	PM1842	11	2016-11-16T00:00:00Z	PRJNA343697	SAMN05792410	MNPC00000000	Christian Medical College	IonTorrent	43.0x	SPAdes v. 5.0.0.0	150	5572312	56.95	Urine	2016	India	India: New Delhi	Human, Homo sapiens	colistin resistant isolates;many frameshifted proteins
KN7213	Klebsiella pneumoniae strain PM565	PM565	11	2016-11-16T00:00:00Z	PRJNA343694	SAMN05792405	MNPB00000000	Christian Medical College	IonTorrent	40.0x	SPAdes v. 5.0.0.0	158	5642930	56.95	Blood	2016	India	India: New Delhi	Human, Homo sapiens	Colistin resistant isolate;many frameshifted proteins
KN1002	Klebsiella pneumoniae subsp. pneumoniae strain 1472/2387	1472/2387	11	2018-03-05T00:00:00Z	PRJNA433394	SAMN08579692	PUYW01000000	JCVI	Illumina NextSeq 500	100.95x	SPAdes v. 3.1.1	89	5600132	57.284756	urine	2014-02-01	United States	USA: Michigan	Human, Homo sapiens	These isolates constitute part 2 part series of isolates in partial fulfillment of the aims from an R21 proposal with Drs. Bonomo and VanDuin from the ARLG. ~200 isolates total when both runs are completed.Specific Aim 1: To discover molecular characteristics that are associated with poor clinical outcomes in patients infected with ST258 strains of CRKP.Specific Aim 2: To study the mechanisms and…
KN935	Klebsiella pneumoniae subsp. pneumoniae strain 1853/2846	1853/2846	11	2018-02-21T00:00:00Z	PRJNA433394	SAMN08513463	PTHH01000000	JCVI	Illumina NextSeq 500	288.12x	SPAdes v. 3.1.1	116	5530491	57.2698	wound	2015-02-01	United States	USA: Ohio	Human, Homo sapiens	These isolates constitute part 2 part series of isolates in partial fulfillment of the aims from an R21 proposal with Drs. Bonomo and VanDuin from the ARLG. ~200 isolates total when both runs are completed.Specific Aim 1: To discover molecular characteristics that are associated with poor clinical outcomes in patients infected with ST258 strains of CRKP.Specific Aim 2: To study the mechanisms and…
KN942	Klebsiella pneumoniae subsp. pneumoniae strain 1463/2375	1463/2375	11	2018-02-21T00:00:00Z	PRJNA433394	SAMN08513497	PTHQ01000000	JCVI	Illumina NextSeq 500	257.05x	SPAdes v. 3.1.1	115	5661313	57.17684	urine	2013-11	United States	USA: Michigan	Human, Homo sapiens	These isolates constitute part 2 part series of isolates in partial fulfillment of the aims from an R21 proposal with Drs. Bonomo and VanDuin from the ARLG. ~200 isolates total when both runs are completed.Specific Aim 1: To discover molecular characteristics that are associated with poor clinical outcomes in patients infected with ST258 strains of CRKP.Specific Aim 2: To study the mechanisms and…
KN943	Klebsiella pneumoniae subsp. pneumoniae strain 2000/3010,1	2000/3010,1	11	2018-02-21T00:00:00Z	PRJNA433394	SAMN08513494	PTHT01000000	JCVI	Illumina NextSeq 500	67.69x	SPAdes v. 3.1.1	118	5602388	57.269863	urine	2015-12	United States	USA: Michigan	Human, Homo sapiens	These isolates constitute part 2 part series of isolates in partial fulfillment of the aims from an R21 proposal with Drs. Bonomo and VanDuin from the ARLG. ~200 isolates total when both runs are completed.Specific Aim 1: To discover molecular characteristics that are associated with poor clinical outcomes in patients infected with ST258 strains of CRKP.Specific Aim 2: To study the mechanisms and…
KN971	Klebsiella pneumoniae subsp. pneumoniae strain 1983/2989	1983/2989	11	2018-02-21T00:00:00Z	PRJNA433394	SAMN08513495	PTHS01000000	JCVI	Illumina NextSeq 500	183.95x	SPAdes v. 3.1.1	106	5606405	57.270195	wound	2015-12	United States	USA: Michigan	Human, Homo sapiens	These isolates constitute part 2 part series of isolates in partial fulfillment of the aims from an R21 proposal with Drs. Bonomo and VanDuin from the ARLG. ~200 isolates total when both runs are completed.Specific Aim 1: To discover molecular characteristics that are associated with poor clinical outcomes in patients infected with ST258 strains of CRKP.Specific Aim 2: To study the mechanisms and…
KN976	Klebsiella pneumoniae subsp. pneumoniae strain 1262/2138	1262/2138	11	2018-02-21T00:00:00Z	PRJNA433394	SAMN08513440	PTGC01000000	JCVI	Illumina NextSeq 500	115.63x	SPAdes v. 3.1.1	122	5646523	57.17276	urine	2013-07-01	United States	USA: Michigan	Human, Homo sapiens	These isolates constitute part 2 part series of isolates in partial fulfillment of the aims from an R21 proposal with Drs. Bonomo and VanDuin from the ARLG. ~200 isolates total when both runs are completed.Specific Aim 1: To discover molecular characteristics that are associated with poor clinical outcomes in patients infected with ST258 strains of CRKP.Specific Aim 2: To study the mechanisms and…
NMI2201_18	Klebsiella pneumoniae strain NMI2201_18	NMI2201_18	11	2020-05-20T00:00:00Z	PRJNA610720	SAMN14314624	JABFYX010000100,JABFYX010000101,JABFYX010000102,JABFYX010000103,JABFYX010000104,JABFYX010000105,JABFYX010000106	National Medicines Institiute	Illumina	50x	SPAdes v. 3.10.1.	171	5469282	57.282692	urine	2018	Poland	Poland: Sieradz	Human, Homo sapiens	Outbreak of Klebsiella pneumoniae ST11 producing NDM-1 carbapenemase in Poland
NMI5773_16	Klebsiella pneumoniae strain NMI5773_16	NMI5773_16	11	2020-05-20T00:00:00Z	PRJNA610720	SAMN14314599	JABFZW010000010,JABFZW010000011,JABFZW010000012,JABFZW010000013,JABFZW010000014,JABFZW010000015,JABFZW010000016	National Medicines Institiute	Illumina	50x	SPAdes v. 3.10.1.	77	5430788	57.35827	urine	2016	Poland	Poland: Olsztyn	Human, Homo sapiens	Outbreak of Klebsiella pneumoniae ST11 producing NDM-1 carbapenemase in Poland
NMI4041_18	Klebsiella pneumoniae strain NMI4041_18	NMI4041_18	11	2020-05-20T00:00:00Z	PRJNA610720	SAMN14314626	JABFYV010000100,JABFYV010000101,JABFYV010000102,JABFYV010000103,JABFYV010000104,JABFYV010000105,JABFYV010000106	National Medicines Institiute	Illumina	50x	SPAdes v. 3.10.1.	222	5620023	57.202454	rectal swab	2018	Poland	Poland: Monki	Human, Homo sapiens	Outbreak of Klebsiella pneumoniae ST11 producing NDM-1 carbapenemase in Poland
NMI3364_18	Klebsiella pneumoniae strain NMI3364_18	NMI3364_18	11	2020-05-20T00:00:00Z	PRJNA610720	SAMN14314625	JABFYW010000100,JABFYW010000101,JABFYW010000102,JABFYW010000103,JABFYW010000104,JABFYW010000105,JABFYW010000106	National Medicines Institiute	Illumina	50x	SPAdes v. 3.10.1.	265	5496334	57.239006	bronchoalveolar lavage	2018	Poland	Poland: Brodnica	Human, Homo sapiens	Outbreak of Klebsiella pneumoniae ST11 producing NDM-1 carbapenemase in Poland
NMI5356_16	Klebsiella pneumoniae strain NMI5356_16	NMI5356_16	11	2020-05-20T00:00:00Z	PRJNA610720	SAMN14314598	JABFZX010000010,JABFZX010000011,JABFZX010000012,JABFZX010000013,JABFZX010000014,JABFZX010000015,JABFZX010000016	National Medicines Institiute	Illumina	50x	SPAdes v. 3.10.1.	68	5436323	57.345894	urine	2016	Poland	Poland: Suwalki	Human, Homo sapiens	Outbreak of Klebsiella pneumoniae ST11 producing NDM-1 carbapenemase in Poland
NMI2137_18	Klebsiella pneumoniae strain NMI2137_18	NMI2137_18	11	2020-05-20T00:00:00Z	PRJNA610720	SAMN14314623	JABFYY010000100,JABFYY010000101,JABFYY010000102,JABFYY010000103,JABFYY010000104,JABFYY010000105,JABFYY010000106	National Medicines Institiute	Illumina	50x	SPAdes v. 3.10.1.	285	5683220	57.02262	rectal swab	2018	Poland	Poland: Koszalin	Human, Homo sapiens	Outbreak of Klebsiella pneumoniae ST11 producing NDM-1 carbapenemase in Poland
NMI1286_18	Klebsiella pneumoniae strain NMI1286_18	NMI1286_18	11	2020-05-20T00:00:00Z	PRJNA610720	SAMN14314621	JABFZA010000100,JABFZA010000101,JABFZA010000102,JABFZA010000103,JABFZA010000104,JABFZA010000105,JABFZA010000106	National Medicines Institiute	Illumina	50x	SPAdes v. 3.10.1.	155	5511850	57.227955	urine	2018	Poland	Poland: Przasnysz	Human, Homo sapiens	Outbreak of Klebsiella pneumoniae ST11 producing NDM-1 carbapenemase in Poland
NMI1659_18	Klebsiella pneumoniae strain NMI1659_18	NMI1659_18	11	2020-05-20T00:00:00Z	PRJNA610720	SAMN14314622	JABFYZ010000100,JABFYZ010000101,JABFYZ010000102,JABFYZ010000103,JABFYZ010000104,JABFYZ010000105,JABFYZ010000106	National Medicines Institiute	Illumina	50x	SPAdes v. 3.10.1.	221	5641990	57.12972	rectal swab	2018	Poland	Poland: Grajewo	Human, Homo sapiens	Outbreak of Klebsiella pneumoniae ST11 producing NDM-1 carbapenemase in Poland
NMI3301_14	Klebsiella pneumoniae strain NMI3301_14	NMI3301_14	11	2020-05-20T00:00:00Z	PRJNA610720	SAMN14314568	JABGBB010000100,JABGBB010000101,JABGBB010000102,JABGBB010000103,JABGBB010000104,JABGBB010000105,JABGBB010000106	National Medicines Institiute	Illumina	50x	SPAdes v. 3.10.1.	252	5721137	56.94978	rectal swab	2014	Poland	Poland: Gorzow Wielkopolski	Human, Homo sapiens	Outbreak of Klebsiella pneumoniae ST11 producing NDM-1 carbapenemase in Poland
NMI4699_14	Klebsiella pneumoniae strain NMI4699_14	NMI4699_14	11	2020-05-20T00:00:00Z	PRJNA610720	SAMN14314569	JABGBA010000098,JABGBA010000099,JABGBA010000100,JABGBA010000101,JABGBA010000102,JABGBA010000103,JABGBA010000104	National Medicines Institiute	Illumina	50x	SPAdes v. 3.10.1.	303	5704859	57.04665	rectal swab	2014	Poland	Poland: Warsaw	Human, Homo sapiens	Outbreak of Klebsiella pneumoniae ST11 producing NDM-1 carbapenemase in Poland
NMI3312_16	Klebsiella pneumoniae strain NMI3312_16	NMI3312_16	11	2020-05-20T00:00:00Z	PRJNA610720	SAMN14314595	JABGAA010000100,JABGAA010000101,JABGAA010000102,JABGAA010000103,JABGAA010000104,JABGAA010000105,JABGAA010000106	National Medicines Institiute	Illumina	50x	SPAdes v. 3.10.1.	266	5506166	57.166237	rectal swab	2016	Poland	Poland: Augustow	Human, Homo sapiens	Outbreak of Klebsiella pneumoniae ST11 producing NDM-1 carbapenemase in Poland
NMI1047_18	Klebsiella pneumoniae strain NMI1047_18	NMI1047_18	11	2020-05-20T00:00:00Z	PRJNA610720	SAMN14314620	JABFZB010000100,JABFZB010000101,JABFZB010000102,JABFZB010000103,JABFZB010000104,JABFZB010000105,JABFZB010000106	National Medicines Institiute	Illumina	50x	SPAdes v. 3.10.1.	307	5689245	57.046707	urine	2018	Poland	Poland: Malbork	Human, Homo sapiens	Outbreak of Klebsiella pneumoniae ST11 producing NDM-1 carbapenemase in Poland
NMI8692_17	Klebsiella pneumoniae strain NMI8692_17	NMI8692_17	11	2020-05-20T00:00:00Z	PRJNA610720	SAMN14314618	JABFZD010000100,JABFZD010000101,JABFZD010000102,JABFZD010000103,JABFZD010000104,JABFZD010000105,JABFZD010000106	National Medicines Institiute	Illumina	50x	SPAdes v. 3.10.1.	276	5520360	57.14785	bronchoalveolar lavage	2017	Poland	Poland: Jarocin	Human, Homo sapiens	Outbreak of Klebsiella pneumoniae ST11 producing NDM-1 carbapenemase in Poland
NMI8334_17	Klebsiella pneumoniae strain NMI8334_17	NMI8334_17	11	2020-05-20T00:00:00Z	PRJNA610720	SAMN14314617	JABFZE010000100,JABFZE010000101,JABFZE010000102,JABFZE010000103,JABFZE010000104,JABFZE010000105,JABFZE010000106	National Medicines Institiute	Illumina	50x	SPAdes v. 3.10.1.	247	5737566	56.70734	urine	2017	Poland	Poland: Krakow	Human, Homo sapiens	Outbreak of Klebsiella pneumoniae ST11 producing NDM-1 carbapenemase in Poland
NMI4819_17	Klebsiella pneumoniae strain NMI4819_17	NMI4819_17	11	2020-05-20T00:00:00Z	PRJNA610720	SAMN14314616	JABFZF010000100,JABFZF010000101,JABFZF010000102,JABFZF010000103,JABFZF010000010,JABFZF010000011,JABFZF010000012	National Medicines Institiute	Illumina	50x	SPAdes v. 3.10.1.	103	5484876	57.312744	urine	2017	Poland	Poland: Pisz	Human, Homo sapiens	Outbreak of Klebsiella pneumoniae ST11 producing NDM-1 carbapenemase in Poland
NMI611_18	Klebsiella pneumoniae strain NMI611_18	NMI611_18	11	2020-05-20T00:00:00Z	PRJNA610720	SAMN14314619	JABFZC010000100,JABFZC010000101,JABFZC010000102,JABFZC010000103,JABFZC010000104,JABFZC010000105,JABFZC010000106	National Medicines Institiute	Illumina	50x	SPAdes v. 3.10.1.	277	5682757	57.102882	pus	2018	Poland	Poland: Kozienice	Human, Homo sapiens	Outbreak of Klebsiella pneumoniae ST11 producing NDM-1 carbapenemase in Poland
NMI3172_17	Klebsiella pneumoniae strain NMI3172_17	NMI3172_17	11	2020-05-20T00:00:00Z	PRJNA610720	SAMN14314612	JABFZJ010000100,JABFZJ010000101,JABFZJ010000102,JABFZJ010000103,JABFZJ010000104,JABFZJ010000105,JABFZJ010000106	National Medicines Institiute	Illumina	50x	SPAdes v. 3.10.1.	234	5550827	57.204468	wound	2017	Poland	Poland: Gliwice	Human, Homo sapiens	Outbreak of Klebsiella pneumoniae ST11 producing NDM-1 carbapenemase in Poland
NMI4141_17	Klebsiella pneumoniae strain NMI4141_17	NMI4141_17	11	2020-05-20T00:00:00Z	PRJNA610720	SAMN14314614	JABFZH010000100,JABFZH010000101,JABFZH010000102,JABFZH010000103,JABFZH010000104,JABFZH010000105,JABFZH010000106	National Medicines Institiute	Illumina	50x	SPAdes v. 3.10.1.	251	5645425	57.064507	rectal swab	2017	Poland	Poland: Radzyn Podlaski	Human, Homo sapiens	Outbreak of Klebsiella pneumoniae ST11 producing NDM-1 carbapenemase in Poland
NMI3382_17	Klebsiella pneumoniae strain NMI3382_17	NMI3382_17	11	2020-05-20T00:00:00Z	PRJNA610720	SAMN14314613	JABFZI010000100,JABFZI010000101,JABFZI010000102,JABFZI010000103,JABFZI010000104,JABFZI010000105,JABFZI010000106	National Medicines Institiute	Illumina	50x	SPAdes v. 3.10.1.	621	5668698	57.341915	blood	2017	Poland	Poland: Belchatow	Human, Homo sapiens	Outbreak of Klebsiella pneumoniae ST11 producing NDM-1 carbapenemase in Poland
NMI4367_17	Klebsiella pneumoniae strain NMI4367_17	NMI4367_17	11	2020-05-20T00:00:00Z	PRJNA610720	SAMN14314615	JABFZG010000100,JABFZG010000101,JABFZG010000102,JABFZG010000103,JABFZG010000104,JABFZG010000105,JABFZG010000106	National Medicines Institiute	Illumina	50x	SPAdes v. 3.10.1.	330	5666693	57.06224		2017	Poland	Poland: Bialystok	Human, Homo sapiens	Outbreak of Klebsiella pneumoniae ST11 producing NDM-1 carbapenemase in Poland
NMI759_17	Klebsiella pneumoniae strain NMI759_17	NMI759_17	11	2020-05-20T00:00:00Z	PRJNA610720	SAMN14314606	JABFZP010000100,JABFZP010000101,JABFZP010000102,JABFZP010000103,JABFZP010000104,JABFZP010000105,JABFZP010000106	National Medicines Institiute	Illumina	50x	SPAdes v. 3.10.1.	341	5581322	57.112095	throat	2017	Poland	Poland: Wloszczowa	Human, Homo sapiens	Outbreak of Klebsiella pneumoniae ST11 producing NDM-1 carbapenemase in Poland
NMI3072_17	Klebsiella pneumoniae strain NMI3072_17	NMI3072_17	11	2020-05-20T00:00:00Z	PRJNA610720	SAMN14314611	JABFZK010000100,JABFZK010000101,JABFZK010000102,JABFZK010000103,JABFZK010000104,JABFZK010000105,JABFZK010000106	National Medicines Institiute	Illumina	50x	SPAdes v. 3.10.1.	208	5488429	57.21978	rectal swab	2017	Poland	Poland: Grudziadz	Human, Homo sapiens	Outbreak of Klebsiella pneumoniae ST11 producing NDM-1 carbapenemase in Poland
NMI2612_17	Klebsiella pneumoniae strain NMI2612_17	NMI2612_17	11	2020-05-20T00:00:00Z	PRJNA610720	SAMN14314609	JABFZM010000100,JABFZM010000101,JABFZM010000102,JABFZM010000103,JABFZM010000104,JABFZM010000105,JABFZM010000106	National Medicines Institiute	Illumina	50x	SPAdes v. 3.10.1.	297	5607935	57.09756	urine	2017	Poland	Poland: Bialogard	Human, Homo sapiens	Outbreak of Klebsiella pneumoniae ST11 producing NDM-1 carbapenemase in Poland
NMI3108_14	Klebsiella pneumoniae strain NMI3108_14	NMI3108_14	11	2020-05-20T00:00:00Z	PRJNA610720	SAMN14314567	JABGBC010000100,JABGBC010000101,JABGBC010000102,JABGBC010000103,JABGBC010000104,JABGBC010000105,JABGBC010000106	National Medicines Institiute	Illumina	50x	SPAdes v. 3.10.1.	250	5720026	56.964653	rectal swab	2014	Poland	Poland: Poznan	Human, Homo sapiens	Outbreak of Klebsiella pneumoniae ST11 producing NDM-1 carbapenemase in Poland
NMI2768_17	Klebsiella pneumoniae strain NMI2768_17	NMI2768_17	11	2020-05-20T00:00:00Z	PRJNA610720	SAMN14314610	JABFZL010000100,JABFZL010000101,JABFZL010000102,JABFZL010000103,JABFZL010000104,JABFZL010000105,JABFZL010000106	National Medicines Institiute	Illumina	50x	SPAdes v. 3.10.1.	392	5727065	56.997955	rectal swab	2017	Poland	Poland: Elk	Human, Homo sapiens	Outbreak of Klebsiella pneumoniae ST11 producing NDM-1 carbapenemase in Poland
NMI2894_14	Klebsiella pneumoniae strain NMI2894_14	NMI2894_14	11	2020-05-20T00:00:00Z	PRJNA610720	SAMN14314566	JABGBD010000100,JABGBD010000101,JABGBD010000102,JABGBD010000103,JABGBD010000104,JABGBD010000105,JABGBD010000106	National Medicines Institiute	Illumina	50x	SPAdes v. 3.10.1.	252	5688939	57.00286	wound	2014	Poland	Poland: Kielce	Human, Homo sapiens	Outbreak of Klebsiella pneumoniae ST11 producing NDM-1 carbapenemase in Poland
NMI427_17	Klebsiella pneumoniae strain NMI427_17	NMI427_17	11	2020-05-20T00:00:00Z	PRJNA610720	SAMN14314605	JABFZQ010000100,JABFZQ010000101,JABFZQ010000102,JABFZQ010000103,JABFZQ010000104,JABFZQ010000105,JABFZQ010000106	National Medicines Institiute	Illumina	50x	SPAdes v. 3.10.1.	311	5998289	56.69585	rectal swab	2017	Poland	Poland: Ciechanow	Human, Homo sapiens	Outbreak of Klebsiella pneumoniae ST11 producing NDM-1 carbapenemase in Poland
NMI792_17	Klebsiella pneumoniae strain NMI792_17	NMI792_17	11	2020-05-20T00:00:00Z	PRJNA610720	SAMN14314607	JABFZO010000100,JABFZO010000101,JABFZO010000102,JABFZO010000103,JABFZO010000104,JABFZO010000105,JABFZO010000106	National Medicines Institiute	Illumina	50x	SPAdes v. 3.10.1.	314	5524391	57.21139	rectal swab	2017	Poland	Poland: Warsaw	Human, Homo sapiens	Outbreak of Klebsiella pneumoniae ST11 producing NDM-1 carbapenemase in Poland
NMI5264_13	Klebsiella pneumoniae strain NMI5264_13	NMI5264_13	11	2020-05-20T00:00:00Z	PRJNA610720	SAMN14314564	JABGBF010000097,JABGBF010000010,JABGBF010000011,JABGBF010000012,JABGBF010000013,JABGBF010000014,JABGBF010000015	National Medicines Institiute	Illumina	50x	SPAdes v. 3.10.1.	97	5613916	57.14852	abdominal fluid	2013	Poland	Poland: Poznan	Human, Homo sapiens	Outbreak of Klebsiella pneumoniae ST11 producing NDM-1 carbapenemase in Poland
NMI1122_17	Klebsiella pneumoniae strain NMI1122_17	NMI1122_17	11	2020-05-20T00:00:00Z	PRJNA610720	SAMN14314608	JABFZN010000100,JABFZN010000101,JABFZN010000102,JABFZN010000103,JABFZN010000104,JABFZN010000105,JABFZN010000106	National Medicines Institiute	Illumina	50x	SPAdes v. 3.10.1.	305	5520803	57.20619	urine	2017	Poland	Poland: Warsaw	Human, Homo sapiens	Outbreak of Klebsiella pneumoniae ST11 producing NDM-1 carbapenemase in Poland
NMI420_17	Klebsiella pneumoniae strain NMI420_17	NMI420_17	11	2020-05-20T00:00:00Z	PRJNA610720	SAMN14314604	JABFZR010000100,JABFZR010000101,JABFZR010000102,JABFZR010000103,JABFZR010000104,JABFZR010000105,JABFZR010000106	National Medicines Institiute	Illumina	50x	SPAdes v. 3.10.1.	216	5498503	57.215336	urine	2017	Poland	Poland: Plonsk	Human, Homo sapiens	Outbreak of Klebsiella pneumoniae ST11 producing NDM-1 carbapenemase in Poland
NMI346_17	Klebsiella pneumoniae strain NMI346_17	NMI346_17	11	2020-05-20T00:00:00Z	PRJNA610720	SAMN14314603	JABFZS010000100,JABFZS010000101,JABFZS010000102,JABFZS010000103,JABFZS010000104,JABFZS010000105,JABFZS010000106	National Medicines Institiute	Illumina	50x	SPAdes v. 3.10.1.	224	5489712	57.22515	wound	2017	Poland	Poland: Warsaw	Human, Homo sapiens	Outbreak of Klebsiella pneumoniae ST11 producing NDM-1 carbapenemase in Poland
NMI3846_13	Klebsiella pneumoniae strain NMI3846_13	NMI3846_13	11	2020-05-20T00:00:00Z	PRJNA610720	SAMN14314563	JABGBG010000010,JABGBG010000011,JABGBG010000012,JABGBG010000013,JABGBG010000014,JABGBG010000015,JABGBG010000016	National Medicines Institiute	Illumina	50x	SPAdes v. 3.10.1.	75	5493317	57.31397	stool	2013	Poland	Poland: Warsaw	Human, Homo sapiens	Outbreak of Klebsiella pneumoniae ST11 producing NDM-1 carbapenemase in Poland
NMI3810_13	Klebsiella pneumoniae strain NMI3810_13	NMI3810_13	11	2020-05-20T00:00:00Z	PRJNA610720	SAMN14314562	JABGBH010000010,JABGBH010000011,JABGBH010000012,JABGBH010000013,JABGBH010000014,JABGBH010000015,JABGBH010000016	National Medicines Institiute	Illumina	50x	SPAdes v. 3.10.1.	84	5608802	57.157642	urine	2013	Poland	Poland: Poznan	Human, Homo sapiens	Outbreak of Klebsiella pneumoniae ST11 producing NDM-1 carbapenemase in Poland
NMI344_17	Klebsiella pneumoniae strain NMI344_17	NMI344_17	11	2020-05-20T00:00:00Z	PRJNA610720	SAMN14314602	JABFZT010000100,JABFZT010000101,JABFZT010000102,JABFZT010000103,JABFZT010000104,JABFZT010000105,JABFZT010000106	National Medicines Institiute	Illumina	50x	SPAdes v. 3.10.1.	292	5513808	57.154892	urine	2017	Poland	Poland: Sokolka	Human, Homo sapiens	Outbreak of Klebsiella pneumoniae ST11 producing NDM-1 carbapenemase in Poland
NMI4854_14	Klebsiella pneumoniae strain NMI4854_14	NMI4854_14	11	2020-05-20T00:00:00Z	PRJNA610720	SAMN14314570	JABGAZ010000100,JABGAZ010000101,JABGAZ010000102,JABGAZ010000103,JABGAZ010000104,JABGAZ010000105,JABGAZ010000106	National Medicines Institiute	Illumina	50x	SPAdes v. 3.10.1.	407	5744746	57.153633	urine	2014	Poland	Poland: Warsaw	Human, Homo sapiens	Outbreak of Klebsiella pneumoniae ST11 producing NDM-1 carbapenemase in Poland
NMI3071_16	Klebsiella pneumoniae strain NMI3071_16	NMI3071_16	11	2020-05-20T00:00:00Z	PRJNA610720	SAMN14314593	JABGAC010000010,JABGAC010000011,JABGAC010000012,JABGAC010000013,JABGAC010000014,JABGAC010000015,JABGAC010000016	National Medicines Institiute	Illumina	50x	SPAdes v. 3.10.1.	80	5441027	57.343597	urine	2016	Poland	Poland: Gdansk	Human, Homo sapiens	Outbreak of Klebsiella pneumoniae ST11 producing NDM-1 carbapenemase in Poland
NMI3030_16	Klebsiella pneumoniae strain NMI3030_16	NMI3030_16	11	2020-05-20T00:00:00Z	PRJNA610720	SAMN14314592	JABGAD010000010,JABGAD010000011,JABGAD010000012,JABGAD010000013,JABGAD010000014,JABGAD010000015,JABGAD010000016	National Medicines Institiute	Illumina	50x	SPAdes v. 3.10.1.	78	5442226	57.34613	urine	2016	Poland	Poland: Inowroclaw	Human, Homo sapiens	Outbreak of Klebsiella pneumoniae ST11 producing NDM-1 carbapenemase in Poland
NMI206_17	Klebsiella pneumoniae strain NMI206_17	NMI206_17	11	2020-05-20T00:00:00Z	PRJNA610720	SAMN14314601	JABFZU010000099,JABFZU010000100,JABFZU010000101,JABFZU010000102,JABFZU010000103,JABFZU010000104,JABFZU010000105	National Medicines Institiute	Illumina	50x	SPAdes v. 3.10.1.	712	5800469	57.13083	rectal swab	2017	Poland	Poland: Wroclaw	Human, Homo sapiens	Outbreak of Klebsiella pneumoniae ST11 producing NDM-1 carbapenemase in Poland
NMI2569_16	Klebsiella pneumoniae strain NMI2569_16	NMI2569_16	11	2020-05-20T00:00:00Z	PRJNA610720	SAMN14314591	JABGAE010000100,JABGAE010000101,JABGAE010000102,JABGAE010000103,JABGAE010000104,JABGAE010000105,JABGAE010000106	National Medicines Institiute	Illumina	50x	SPAdes v. 3.10.1.	117	5686700	56.838657	throat	2016	Poland	Poland: Siedlce	Human, Homo sapiens	Outbreak of Klebsiella pneumoniae ST11 producing NDM-1 carbapenemase in Poland
NMI4054_16	Klebsiella pneumoniae strain NMI4054_16	NMI4054_16	11	2020-05-20T00:00:00Z	PRJNA610720	SAMN14314596	JABFZZ010000010,JABFZZ010000011,JABFZZ010000012,JABFZZ010000013,JABFZZ010000014,JABFZZ010000015,JABFZZ010000016	National Medicines Institiute	Illumina	50x	SPAdes v. 3.10.1.	82	5493983	57.306156	fistula	2016	Poland	Poland: Kielce	Human, Homo sapiens	Outbreak of Klebsiella pneumoniae ST11 producing NDM-1 carbapenemase in Poland
NMI140_17	Klebsiella pneumoniae strain NMI140_17	NMI140_17	11	2020-05-20T00:00:00Z	PRJNA610720	SAMN14314600	JABFZV010000100,JABFZV010000101,JABFZV010000102,JABFZV010000103,JABFZV010000104,JABFZV010000105,JABFZV010000106	National Medicines Institiute	Illumina	50x	SPAdes v. 3.10.1.	319	5660725	57.041367	urine	2017	Poland	Poland: Lomza	Human, Homo sapiens	Outbreak of Klebsiella pneumoniae ST11 producing NDM-1 carbapenemase in Poland
NMI4396_16	Klebsiella pneumoniae strain NMI4396_16	NMI4396_16	11	2020-05-20T00:00:00Z	PRJNA610720	SAMN14314631	JABFYQ010000100,JABFYQ010000101,JABFYQ010000102,JABFYQ010000103,JABFYQ010000104,JABFYQ010000105,JABFYQ010000106	National Medicines Institiute	Illumina	50x	SPAdes v. 3.10.1.	147	5667201	57.176056	rectal swab	2016	Poland	Poland: Bialystok	Human, Homo sapiens	Outbreak of Klebsiella pneumoniae ST11 producing NDM-1 carbapenemase in Poland
NMI2012_16	Klebsiella pneumoniae strain NMI2012_16	NMI2012_16	11	2020-05-20T00:00:00Z	PRJNA610720	SAMN14314589	JABGAG010000100,JABGAG010000101,JABGAG010000102,JABGAG010000103,JABGAG010000104,JABGAG010000105,JABGAG010000106	National Medicines Institiute	Illumina	50x	SPAdes v. 3.10.1.	152	5784941	56.74879	rectal swab	2016	Poland	Poland: Katowice	Human, Homo sapiens	Outbreak of Klebsiella pneumoniae ST11 producing NDM-1 carbapenemase in Poland
NMI2213_16	Klebsiella pneumoniae strain NMI2213_16	NMI2213_16	11	2020-05-20T00:00:00Z	PRJNA610720	SAMN14314630	JABFYR010000100,JABFYR010000101,JABFYR010000102,JABFYR010000103,JABFYR010000104,JABFYR010000105,JABFYR010000106	National Medicines Institiute	Illumina	50x	SPAdes v. 3.10.1.	124	5493931	57.37986	bronchoalveolar lavage	2016	Poland	Poland: Krakow	Human, Homo sapiens	Outbreak of Klebsiella pneumoniae ST11 producing NDM-1 carbapenemase in Poland
NMI2839_15	Klebsiella pneumoniae strain NMI2839_15	NMI2839_15	11	2020-05-20T00:00:00Z	PRJNA610720	SAMN14314628	JABFYT010000097,JABFYT010000098,JABFYT010000099,JABFYT010000100,JABFYT010000101,JABFYT010000102,JABFYT010000103	National Medicines Institiute	Illumina	50x	SPAdes v. 3.10.1.	106	5575041	57.225677	urine	2015	Poland	Poland: Siedlce	Human, Homo sapiens	Outbreak of Klebsiella pneumoniae ST11 producing NDM-1 carbapenemase in Poland
NMI4286_09	Klebsiella pneumoniae strain NMI4286_09	NMI4286_09	11	2020-05-20T00:00:00Z	PRJNA610720	SAMN14314629	JABFYS010000100,JABFYS010000010,JABFYS010000011,JABFYS010000012,JABFYS010000013,JABFYS010000014,JABFYS010000015	National Medicines Institiute	Illumina	50x	SPAdes v. 3.10.1.	100	5577453	57.251133	urine	2009	Poland	Poland: Warsaw	Human, Homo sapiens	Outbreak of Klebsiella pneumoniae ST11 producing NDM-1 carbapenemase in Poland
NMI4268_16	Klebsiella pneumoniae strain NMI4268_16	NMI4268_16	11	2020-05-20T00:00:00Z	PRJNA610720	SAMN14314597	JABFZY010000087,JABFZY010000088,JABFZY010000089,JABFZY010000090,JABFZY010000091,JABFZY010000092,JABFZY010000093	National Medicines Institiute	Illumina	50x	SPAdes v. 3.10.1.	94	5456494	57.34787	blood	2016	Poland	Poland: Lodz	Human, Homo sapiens	Outbreak of Klebsiella pneumoniae ST11 producing NDM-1 carbapenemase in Poland
NMI2155_16	Klebsiella pneumoniae strain NMI2155_16	NMI2155_16	11	2020-05-20T00:00:00Z	PRJNA610720	SAMN14314590	JABGAF010000010,JABGAF010000011,JABGAF010000012,JABGAF010000013,JABGAF010000014,JABGAF010000015,JABGAF010000016	National Medicines Institiute	Illumina	50x	SPAdes v. 3.10.1.	80	5554575	57.232677	bronchoalveolar lavage	2016	Poland	Poland: Choszczno	Human, Homo sapiens	Outbreak of Klebsiella pneumoniae ST11 producing NDM-1 carbapenemase in Poland
NMI3954_16	Klebsiella pneumoniae strain NMI3954_16	NMI3954_16	11	2020-05-20T00:00:00Z	PRJNA610720	SAMN14314627	JABFYU010000100,JABFYU010000101,JABFYU010000102,JABFYU010000103,JABFYU010000104,JABFYU010000105,JABFYU010000106	National Medicines Institiute	Illumina	50x	SPAdes v. 3.10.1.	136	5562096	57.304386	urine	2016	Poland	Poland: Kalisz	Human, Homo sapiens	Outbreak of Klebsiella pneumoniae ST11 producing NDM-1 carbapenemase in Poland
NMI1463_16	Klebsiella pneumoniae strain NMI1463_16	NMI1463_16	11	2020-05-20T00:00:00Z	PRJNA610720	SAMN14314588	JABGAH010000010,JABGAH010000011,JABGAH010000012,JABGAH010000013,JABGAH010000014,JABGAH010000015,JABGAH010000016	National Medicines Institiute	Illumina	50x	SPAdes v. 3.10.1.	77	5453478	57.345806	rectal swab	2016	Poland	Poland: Kutno	Human, Homo sapiens	Outbreak of Klebsiella pneumoniae ST11 producing NDM-1 carbapenemase in Poland
NMI3199_16	Klebsiella pneumoniae strain NMI3199_16	NMI3199_16	11	2020-05-20T00:00:00Z	PRJNA610720	SAMN14314594	JABGAB010000100,JABGAB010000101,JABGAB010000102,JABGAB010000103,JABGAB010000104,JABGAB010000105,JABGAB010000106	National Medicines Institiute	Illumina	50x	SPAdes v. 3.10.1.	314	5526035	57.105083	rectal swab	2016	Poland	Poland: Hajnowka	Human, Homo sapiens	Outbreak of Klebsiella pneumoniae ST11 producing NDM-1 carbapenemase in Poland
NMI1361_16	Klebsiella pneumoniae strain NMI1361_16	NMI1361_16	11	2020-05-20T00:00:00Z	PRJNA610720	SAMN14314587	JABGAI010000097,JABGAI010000098,JABGAI010000099,JABGAI010000100,JABGAI010000101,JABGAI010000102,JABGAI010000103	National Medicines Institiute	Illumina	50x	SPAdes v. 3.10.1.	103	5568707	57.236088	rectal swab	2016	Poland	Poland: Biala-Podlaska	Human, Homo sapiens	Outbreak of Klebsiella pneumoniae ST11 producing NDM-1 carbapenemase in Poland
NMI1204_16	Klebsiella pneumoniae strain NMI1204_16	NMI1204_16	11	2020-05-20T00:00:00Z	PRJNA610720	SAMN14314586	JABGAJ010000100,JABGAJ010000101,JABGAJ010000102,JABGAJ010000103,JABGAJ010000104,JABGAJ010000105,JABGAJ010000106	National Medicines Institiute	Illumina	50x	SPAdes v. 3.10.1.	270	5510384	57.215252	urine	2016	Poland	Poland: Warsaw	Human, Homo sapiens	Outbreak of Klebsiella pneumoniae ST11 producing NDM-1 carbapenemase in Poland
NMI1187_16	Klebsiella pneumoniae strain NMI1187_16	NMI1187_16	11	2020-05-20T00:00:00Z	PRJNA610720	SAMN14314585	JABGAK010000100,JABGAK010000101,JABGAK010000102,JABGAK010000103,JABGAK010000104,JABGAK010000105,JABGAK010000106	National Medicines Institiute	Illumina	50x	SPAdes v. 3.10.1.	120	5618427	57.207508	rectal swab	2016	Poland	Poland: Warsaw	Human, Homo sapiens	Outbreak of Klebsiella pneumoniae ST11 producing NDM-1 carbapenemase in Poland
NMI1272_14	Klebsiella pneumoniae strain NMI1272_14	NMI1272_14	11	2020-05-20T00:00:00Z	PRJNA610720	SAMN14314565	JABGBE010000100,JABGBE010000101,JABGBE010000102,JABGBE010000103,JABGBE010000104,JABGBE010000105,JABGBE010000106	National Medicines Institiute	Illumina	50x	SPAdes v. 3.10.1.	393	5579700	57.19381	urine	2014	Poland	Poland: Poznan	Human, Homo sapiens	Outbreak of Klebsiella pneumoniae ST11 producing NDM-1 carbapenemase in Poland
NMI722_16	Klebsiella pneumoniae strain NMI722_16	NMI722_16	11	2020-05-20T00:00:00Z	PRJNA610720	SAMN14314583	JABGAM010000100,JABGAM010000101,JABGAM010000102,JABGAM010000103,JABGAM010000104,JABGAM010000105,JABGAM010000106	National Medicines Institiute	Illumina	50x	SPAdes v. 3.10.1.	284	5540263	57.190228	rectal swab	2016	Poland	Poland: Warsaw	Human, Homo sapiens	Outbreak of Klebsiella pneumoniae ST11 producing NDM-1 carbapenemase in Poland
NMI2887_15	Klebsiella pneumoniae strain NMI2887_15	NMI2887_15	11	2020-05-20T00:00:00Z	PRJNA610720	SAMN14314575	JABGAU010000091,JABGAU010000092,JABGAU010000093,JABGAU010000094,JABGAU010000095,JABGAU010000096,JABGAU010000097	National Medicines Institiute	Illumina	50x	SPAdes v. 3.10.1.	114	5580102	57.215515	wound	2015	Poland	Poland: Pruszkow	Human, Homo sapiens	Outbreak of Klebsiella pneumoniae ST11 producing NDM-1 carbapenemase in Poland
NMI175_16	Klebsiella pneumoniae strain NMI175_16	NMI175_16	11	2020-05-20T00:00:00Z	PRJNA610720	SAMN14314581	JABGAO010000092,JABGAO010000010,JABGAO010000011,JABGAO010000012,JABGAO010000013,JABGAO010000014,JABGAO010000015	National Medicines Institiute	Illumina	50x	SPAdes v. 3.10.1.	92	5525644	57.280327	rectal swab	2016	Poland	Poland: Warsaw	Human, Homo sapiens	Outbreak of Klebsiella pneumoniae ST11 producing NDM-1 carbapenemase in Poland
NMI459_16	Klebsiella pneumoniae strain NMI459_16	NMI459_16	11	2020-05-20T00:00:00Z	PRJNA610720	SAMN14314582	JABGAN010000100,JABGAN010000101,JABGAN010000102,JABGAN010000103,JABGAN010000104,JABGAN010000105,JABGAN010000106	National Medicines Institiute	Illumina	50x	SPAdes v. 3.10.1.	244	5501590	57.18983	rectal swab	2016	Poland	Poland: Bialystok	Human, Homo sapiens	Outbreak of Klebsiella pneumoniae ST11 producing NDM-1 carbapenemase in Poland
NMI1182_16	Klebsiella pneumoniae strain NMI1182_16	NMI1182_16	11	2020-05-20T00:00:00Z	PRJNA610720	SAMN14314584	JABGAL010000099,JABGAL010000100,JABGAL010000101,JABGAL010000102,JABGAL010000103,JABGAL010000104,JABGAL010000105	National Medicines Institiute	Illumina	50x	SPAdes v. 3.10.1.	126	5615254	57.19718	rectal swab	2016	Poland	Poland: Radom	Human, Homo sapiens	Outbreak of Klebsiella pneumoniae ST11 producing NDM-1 carbapenemase in Poland
NMI5085_15	Klebsiella pneumoniae strain NMI5085_15	NMI5085_15	11	2020-05-20T00:00:00Z	PRJNA610720	SAMN14314580	JABGAP010000100,JABGAP010000101,JABGAP010000102,JABGAP010000103,JABGAP010000104,JABGAP010000105,JABGAP010000106	National Medicines Institiute	Illumina	50x	SPAdes v. 3.10.1.	118	5666773	57.12747	vaginal swab	2015	Poland	Poland: Wroclaw	Human, Homo sapiens	Outbreak of Klebsiella pneumoniae ST11 producing NDM-1 carbapenemase in Poland
NMI4784_15	Klebsiella pneumoniae strain NMI4784_15	NMI4784_15	11	2020-05-20T00:00:00Z	PRJNA610720	SAMN14314578	JABGAR010000010,JABGAR010000011,JABGAR010000012,JABGAR010000013,JABGAR010000014,JABGAR010000015,JABGAR010000016	National Medicines Institiute	Illumina	50x	SPAdes v. 3.10.1.	73	5440756	57.34475	rectal swab	2015	Poland	Poland: Bialystok	Human, Homo sapiens	Outbreak of Klebsiella pneumoniae ST11 producing NDM-1 carbapenemase in Poland
NMI4841_15	Klebsiella pneumoniae strain NMI4841_15	NMI4841_15	11	2020-05-20T00:00:00Z	PRJNA610720	SAMN14314579	JABGAQ010000010,JABGAQ010000011,JABGAQ010000012,JABGAQ010000013,JABGAQ010000014,JABGAQ010000015,JABGAQ010000016	National Medicines Institiute	Illumina	50x	SPAdes v. 3.10.1.	78	5441110	57.34872	wound	2015	Poland	Poland: Bialystok	Human, Homo sapiens	Outbreak of Klebsiella pneumoniae ST11 producing NDM-1 carbapenemase in Poland
NMI3688_15	Klebsiella pneumoniae strain NMI3688_15	NMI3688_15	11	2020-05-20T00:00:00Z	PRJNA610720	SAMN14314577	JABGAS010000091,JABGAS010000092,JABGAS010000093,JABGAS010000094,JABGAS010000095,JABGAS010000096,JABGAS010000097	National Medicines Institiute	Illumina	50x	SPAdes v. 3.10.1.	104	5610589	57.1396	urine	2015	Poland	Poland: Ostroda	Human, Homo sapiens	Outbreak of Klebsiella pneumoniae ST11 producing NDM-1 carbapenemase in Poland
NMI1982_15	Klebsiella pneumoniae strain NMI1982_15	NMI1982_15	11	2020-05-20T00:00:00Z	PRJNA610720	SAMN14314572	JABGAX010000010,JABGAX010000011,JABGAX010000012,JABGAX010000013,JABGAX010000014,JABGAX010000015,JABGAX010000016	National Medicines Institiute	Illumina	50x	SPAdes v. 3.10.1.	88	5529962	57.28685	rectal swab	2015	Poland	Poland: Warsaw	Human, Homo sapiens	Outbreak of Klebsiella pneumoniae ST11 producing NDM-1 carbapenemase in Poland
NMI2044_15	Klebsiella pneumoniae strain NMI2044_15	NMI2044_15	11	2020-05-20T00:00:00Z	PRJNA610720	SAMN14314573	JABGAW010000010,JABGAW010000011,JABGAW010000012,JABGAW010000013,JABGAW010000014,JABGAW010000015,JABGAW010000016	National Medicines Institiute	Illumina	50x	SPAdes v. 3.10.1.	75	5444039	57.344482	urine	2015	Poland	Poland: Warsaw	Human, Homo sapiens	Outbreak of Klebsiella pneumoniae ST11 producing NDM-1 carbapenemase in Poland
NMI2653_15	Klebsiella pneumoniae strain NMI2653_15	NMI2653_15	11	2020-05-20T00:00:00Z	PRJNA610720	SAMN14314574	JABGAV010000010,JABGAV010000011,JABGAV010000012,JABGAV010000013,JABGAV010000014,JABGAV010000015,JABGAV010000016	National Medicines Institiute	Illumina	50x	SPAdes v. 3.10.1.	85	5462780	57.34584	wound	2015	Poland	Poland: Warsaw	Human, Homo sapiens	Outbreak of Klebsiella pneumoniae ST11 producing NDM-1 carbapenemase in Poland
NMI3028_15	Klebsiella pneumoniae strain NMI3028_15	NMI3028_15	11	2020-05-20T00:00:00Z	PRJNA610720	SAMN14314576	JABGAT010000098,JABGAT010000099,JABGAT010000100,JABGAT010000101,JABGAT010000010,JABGAT010000011,JABGAT010000012	National Medicines Institiute	Illumina	50x	SPAdes v. 3.10.1.	101	5571102	57.22859	urine	2015	Poland	Poland: Warsaw	Human, Homo sapiens	Outbreak of Klebsiella pneumoniae ST11 producing NDM-1 carbapenemase in Poland
NMI5254_14	Klebsiella pneumoniae strain NMI5254_14	NMI5254_14	11	2020-05-20T00:00:00Z	PRJNA610720	SAMN14314571	JABGAY010000010,JABGAY010000011,JABGAY010000012,JABGAY010000013,JABGAY010000014,JABGAY010000015,JABGAY010000016	National Medicines Institiute	Illumina	50x	SPAdes v. 3.10.1.	80	5568031	57.257835	wound	2014	Poland	Poland: Krakow	Human, Homo sapiens	Outbreak of Klebsiella pneumoniae ST11 producing NDM-1 carbapenemase in Poland
NMI6713_12	Klebsiella pneumoniae strain NMI6713_12	NMI6713_12	11	2020-05-20T00:00:00Z	PRJNA610720	SAMN14314560	JABGBJ010000099,JABGBJ010000100,JABGBJ010000101,JABGBJ010000102,JABGBJ010000010,JABGBJ010000011,JABGBJ010000012	National Medicines Institiute	Illumina	50x	SPAdes v. 3.10.1.	102	5647662	57.13552	urine	2012	Poland	Poland: Poznan	Human, Homo sapiens	Outbreak of Klebsiella pneumoniae ST11 producing NDM-1 carbapenemase in Poland
NMI3243_13	Klebsiella pneumoniae strain NMI3243_13	NMI3243_13	11	2020-05-20T00:00:00Z	PRJNA610720	SAMN14314561	JABGBI010000100,JABGBI010000101,JABGBI010000102,JABGBI010000103,JABGBI010000104,JABGBI010000105,JABGBI010000106	National Medicines Institiute	Illumina	50x	SPAdes v. 3.10.1.	136	5650695	57.128494	wound	2013	Poland	Poland: Poznan	Human, Homo sapiens	Outbreak of Klebsiella pneumoniae ST11 producing NDM-1 carbapenemase in Poland
