# Supplementary material for: Genetic Background and Antibiotic Resistance Profiles of K. pneumoniae NDM-1 Strains Isolated from UTI, ABU, and the GI Tract, from One Hospital in Poland, in Relation to Strains Nationally and Worldwide
Source: Genes (Basel). 2021 Aug 22;12(8):1285. doi: 10.3390/genes12081285 (PMC8394471; doi:10.3390/genes12081285)
Supplement: Supplementary file 1 [file genes-12-01285-s001.zip › Table S3.xlsx]

## Sheet: Sheet1
snp-dists 0.6.3	KN1002	KN12786	KN13096	KN1328423	KN1400178	KN1400180	KN1400182	KN14299	KN14368	KN1757	KN18517	KN18530	KN18689	KN18694	KN1950	KN1960	KN19860	KN19872	KN19873	KN19874	KN19957	KN20452	KN20454	KN20456	KN20470	KN20499	KN20531	KN20534	KN20537	KN20569	KN20607	KN20611	KN20617	KN20662	KN20779	KN20804	KN21178	KN21217	KN21221	KN21224	KN21238	KN21306	KN21316	KN21317	KN21320	KN21321	KN21331	KN21333	KN21341
KN1002	0	2670	8728	8743	8626	8911	9003	8403	8594	8781	2337	2367	4687	4537	8443	3758	3502	4491	4523	4503	5761	6027	6059	4035	6051	3344	5998	6017	5965	2391	6005	6063	6056	2782	2830	2861	3361	3355	5124	5429	3717	3291	3372	3392	3368	3401	3365	3406	3385
KN12786	2670	0	8159	8170	8068	8517	8599	8205	8183	8586	2164	2227	3405	3367	7673	3191	2359	4276	4298	4281	5094	5460	5462	3139	5462	2469	5374	5360	5367	2143	5434	5469	5465	2193	2290	2291	2386	2355	4411	4542	3319	2295	2406	2406	2368	2400	2368	2413	2395
KN13096	8728	8159	0	300	943	1655	1614	1331	199	373	8180	8210	8960	8813	961	8342	8182	8847	8887	8868	11579	11637	11669	8495	11674	9197	11647	11557	11635	8229	11217	11676	11649	8303	8361	8388	8484	8493	10742	11098	8761	8468	8506	8507	8497	8502	8495	8498	8515
KN1328423	8743	8170	300	0	745	1736	1677	1349	214	566	8077	8089	8957	8892	750	8323	8010	8917	8948	8936	11586	11623	11650	8319	11650	9153	11600	11546	11580	8136	11192	11652	11631	8209	8265	8286	8319	8325	10505	10859	8712	8278	8336	8339	8336	8332	8313	8341	8332
KN1400178	8626	8068	943	745	0	285	244	589	864	1144	8138	8176	8954	8855	111	8379	8071	8273	8305	8282	11327	11423	11449	8266	11454	9171	11436	11354	11428	8274	10992	11457	11443	8229	8355	8381	8345	8383	10558	10789	8758	8338	8397	8387	8391	8402	8364	8414	8387
KN1400180	8911	8517	1655	1736	285	0	117	952	1380	1765	7943	8157	9773	9697	297	9059	8866	9127	9150	9137	11120	11391	11370	9300	11410	9021	11243	11393	11224	8213	10917	11407	11399	8453	8511	8495	9290	9322	10970	11234	8715	9067	9322	9299	9338	9336	9304	9324	9323
KN1400182	9003	8599	1614	1677	244	117	0	885	1338	1726	8052	8270	9889	9790	267	9136	8988	9016	9047	9032	11177	11484	11461	9398	11495	9114	11335	11490	11341	8327	11021	11497	11496	8577	8619	8624	9390	9424	11066	11321	8895	9168	9423	9395	9440	9437	9403	9426	9415
KN14299	8403	8205	1331	1349	589	952	885	0	1203	1272	8181	8232	8459	8312	580	8856	8576	8149	8179	8160	11488	11583	11604	8878	11606	9113	11608	11573	11564	8289	11124	11616	11590	8277	8324	8382	8882	8928	11097	11207	8169	8859	8935	8929	8927	8931	8901	8958	8920
KN14368	8594	8183	199	214	864	1380	1338	1203	0	266	8142	8189	8924	8776	870	8361	8085	8672	8697	8690	11233	11288	11315	8421	11318	8871	11300	11218	11283	8222	10862	11317	11300	8282	8329	8337	8390	8400	10648	10983	8781	8367	8403	8407	8403	8400	8399	8398	8410
KN1757	8781	8586	373	566	1144	1765	1726	1272	266	0	8051	8124	9501	9387	1162	8727	8745	9464	9493	9474	11398	11819	11838	9386	11840	9049	11786	11683	11759	8175	11378	11844	11824	8473	8549	8549	8902	8898	10894	11192	9483	8868	8919	8915	8911	8956	8940	8924	8950
KN18517	2337	2164	8180	8077	8138	7943	8052	8181	8142	8051	0	189	2864	2739	7954	1855	2537	2968	2986	2981	4123	4169	4160	2765	4180	2324	4171	4167	4163	380	4142	4173	4178	1206	1289	1291	1326	1325	4163	4383	2562	1300	1327	1320	1340	1349	1322	1323	1336
KN18530	2367	2227	8210	8089	8176	8157	8270	8232	8189	8124	189	0	2887	2774	7990	1893	2532	3032	3048	3040	4209	4231	4234	2822	4239	2256	4191	4234	4177	255	4201	4236	4236	1151	1135	1133	1244	1244	4076	4362	2638	1200	1265	1279	1260	1273	1246	1272	1269
KN18689	4687	3405	8960	8957	8954	9773	9889	8459	8924	9501	2864	2887	0	118	8700	5322	4566	1781	1805	1793	5622	8810	8815	3720	8810	3604	8683	8769	6933	2965	7027	8822	8813	3669	3704	3660	4318	4286	5545	5599	5037	4208	4345	4368	4308	4370	4356	4360	4376
KN18694	4537	3367	8813	8892	8855	9697	9790	8312	8776	9387	2739	2774	118	0	8596	5191	4590	1614	1646	1636	5415	6905	6900	3592	6900	3407	6779	6851	6740	2753	6836	6910	6906	3414	3452	3419	4135	4101	5294	5378	3237	4020	4148	4173	4119	4182	4160	4161	4182
KN1950	8443	7673	961	750	111	297	267	580	870	1162	7954	7990	8700	8596	0	8196	7818	8093	8123	8099	11157	11228	11256	8094	11258	8715	11251	11160	11229	8053	10794	11267	11239	8046	8100	8134	8094	8129	10295	10435	8567	8113	8151	8142	8136	8137	8114	8161	8131
KN1960	3758	3191	8342	8323	8379	9059	9136	8856	8361	8727	1855	1893	5322	5191	8196	0	3650	5220	5261	5243	6071	6373	6395	4189	6392	3950	6392	6319	6387	1949	6359	6403	6393	2608	2703	2746	2830	2832	5153	5480	4529	2795	2856	2884	2827	2860	2833	2863	2866
KN19860	3502	2359	8182	8010	8071	8866	8988	8576	8085	8745	2537	2532	4566	4590	7818	3650	0	4692	4736	4721	5977	6371	6394	3607	6392	3460	6380	6305	6376	2545	6358	6400	6394	2954	2985	3031	2989	2993	4918	5111	3997	2984	3021	3042	3004	3014	2988	3035	3020
KN19872	4491	4276	8847	8917	8273	9127	9016	8149	8672	9464	2968	3032	1781	1614	8093	5220	4692	0	36	26	6951	7675	7690	4094	7690	4769	7643	7657	7634	3009	7635	7699	7688	4129	4140	4130	5283	5196	6559	6765	3446	5192	5289	5291	5230	5268	5258	5290	5275
KN19873	4523	4298	8887	8948	8305	9150	9047	8179	8697	9493	2986	3048	1805	1646	8123	5261	4736	36	0	14	6984	7706	7723	4123	7717	4805	7674	7683	7661	3040	7667	7726	7719	4141	4148	4146	5304	5222	6595	6777	3476	5210	5306	5318	5259	5295	5283	5309	5290
KN19874	4503	4281	8868	8936	8282	9137	9032	8160	8690	9474	2981	3040	1793	1636	8099	5243	4721	26	14	0	6968	7687	7706	4104	7700	4786	7655	7667	7646	3030	7652	7709	7700	4131	4135	4136	5280	5199	6573	6759	3465	5189	5284	5296	5235	5271	5262	5284	5268
KN19957	5761	5094	11579	11586	11327	11120	11177	11488	11233	11398	4123	4209	5622	5415	11157	6071	5977	6951	6984	6968	0	153	142	6152	156	5291	154	142	150	4280	157	150	158	4294	4357	4394	5291	5297	2375	1285	6026	5190	5311	5312	5325	5351	5291	5325	5314
KN20452	6027	5460	11637	11623	11423	11391	11484	11583	11288	11819	4169	4231	8810	6905	11228	6373	6371	7675	7706	7687	153	0	26	6918	35	5460	28	33	42	4288	49	38	25	4640	4763	4755	5686	5689	2388	1311	6788	5549	5718	5717	5692	5743	5695	5752	5700
KN20454	6059	5462	11669	11650	11449	11370	11461	11604	11315	11838	4160	4234	8815	6900	11256	6395	6394	7690	7723	7706	142	26	0	6946	34	5468	25	26	35	4290	44	33	32	4639	4772	4765	5719	5719	2411	1328	6782	5569	5741	5738	5726	5773	5721	5781	5722
KN20456	4035	3139	8495	8319	8266	9300	9398	8878	8421	9386	2765	2822	3720	3592	8094	4189	3607	4094	4123	4104	6152	6918	6946	0	6944	4152	6936	6870	6904	2849	6873	6948	6939	3570	3659	3688	3659	3616	5214	5572	801	3627	3684	3687	3651	3686	3679	3689	3683
KN20470	6051	5462	11674	11650	11454	11410	11495	11606	11318	11840	4180	4239	8810	6900	11258	6392	6392	7690	7717	7700	156	35	34	6944	0	5468	32	29	45	4301	57	22	20	4632	4766	4762	5711	5712	2408	1323	6780	5566	5735	5742	5718	5759	5713	5783	5714
KN20499	3344	2469	9197	9153	9171	9021	9114	9113	8871	9049	2324	2256	3604	3407	8715	3950	3460	4769	4805	4786	5291	5460	5468	4152	5468	0	5407	5439	5398	2169	5433	5463	5438	2049	2099	2054	2964	2979	5145	5303	3786	2924	2994	2907	2989	2991	2979	2902	3002
KN20531	5998	5374	11647	11600	11436	11243	11335	11608	11300	11786	4171	4191	8683	6779	11251	6392	6380	7643	7674	7655	154	28	25	6936	32	5407	0	32	45	4245	55	28	23	4605	4719	4713	5690	5697	2361	1295	6759	5573	5731	5730	5710	5760	5714	5764	5716
KN20534	6017	5360	11557	11546	11354	11393	11490	11573	11218	11683	4167	4234	8769	6851	11160	6319	6305	7657	7683	7667	142	33	26	6870	29	5439	32	0	42	4283	51	31	32	4635	4761	4759	5614	5623	2326	1254	6784	5479	5649	5650	5636	5684	5627	5693	5635
KN20537	5965	5367	11635	11580	11428	11224	11341	11564	11283	11759	4163	4177	6933	6740	11229	6387	6376	7634	7661	7646	150	42	35	6904	45	5398	45	42	0	4238	47	47	51	4588	4688	4714	5675	5701	2355	1280	6753	5551	5723	5722	5714	5755	5707	5751	5701
KN20569	2391	2143	8229	8136	8274	8213	8327	8289	8222	8175	380	255	2965	2753	8053	1949	2545	3009	3040	3030	4280	4288	4290	2849	4301	2169	4245	4283	4238	0	4264	4294	4280	1160	1154	1137	1251	1256	4102	4325	2630	1220	1241	1246	1263	1267	1260	1245	1258
KN20607	6005	5434	11217	11192	10992	10917	11021	11124	10862	11378	4142	4201	7027	6836	10794	6359	6358	7635	7667	7652	157	49	44	6873	57	5433	55	51	47	4264	0	63	54	4599	4712	4728	5662	5676	2405	1329	6749	5529	5702	5705	5685	5735	5680	5733	5687
KN20611	6063	5469	11676	11652	11457	11407	11497	11616	11317	11844	4173	4236	8822	6910	11267	6403	6400	7699	7726	7709	150	38	33	6948	22	5463	28	31	47	4294	63	0	27	4639	4768	4758	5718	5718	2415	1331	6793	5575	5741	5738	5724	5768	5719	5779	5719
KN20617	6056	5465	11649	11631	11443	11399	11496	11590	11300	11824	4178	4236	8813	6906	11239	6393	6394	7688	7719	7700	158	25	32	6939	20	5438	23	32	51	4280	54	27	0	4640	4762	4759	5702	5704	2406	1332	6788	5559	5736	5739	5711	5762	5716	5776	5723
KN20662	2782	2193	8303	8209	8229	8453	8577	8277	8282	8473	1206	1151	3669	3414	8046	2608	2954	4129	4141	4131	4294	4640	4639	3570	4632	2049	4605	4635	4588	1160	4599	4639	4640	0	85	84	166	150	4133	4251	3305	116	176	180	165	180	159	180	169
KN20779	2830	2290	8361	8265	8355	8511	8619	8324	8329	8549	1289	1135	3704	3452	8100	2703	2985	4140	4148	4135	4357	4763	4772	3659	4766	2099	4719	4761	4688	1154	4712	4768	4762	85	0	67	216	192	4144	4292	3409	175	218	243	211	227	209	234	224
KN20804	2861	2291	8388	8286	8381	8495	8624	8382	8337	8549	1291	1133	3660	3419	8134	2746	3031	4130	4146	4136	4394	4755	4765	3688	4762	2054	4713	4759	4714	1137	4728	4758	4759	84	67	0	270	251	4208	4346	3377	216	277	277	276	282	262	272	282
KN21178	3361	2386	8484	8319	8345	9290	9390	8882	8390	8902	1326	1244	4318	4135	8094	2830	2989	5283	5304	5280	5291	5686	5719	3659	5711	2964	5690	5614	5675	1251	5662	5718	5702	166	216	270	0	70	4216	4422	4047	154	58	85	48	79	55	95	69
KN21217	3355	2355	8493	8325	8383	9322	9424	8928	8400	8898	1325	1244	4286	4101	8129	2832	2993	5196	5222	5199	5297	5689	5719	3616	5712	2979	5697	5623	5701	1256	5676	5718	5704	150	192	251	70	0	4215	4421	4034	153	91	100	60	78	65	92	84
KN21221	5124	4411	10742	10505	10558	10970	11066	11097	10648	10894	4163	4076	5545	5294	10295	5153	4918	6559	6595	6573	2375	2388	2411	5214	2408	5145	2361	2326	2355	4102	2405	2415	2406	4133	4144	4208	4216	4215	0	1447	5545	4093	4245	4267	4235	4247	4220	4265	4232
KN21224	5429	4542	11098	10859	10789	11234	11321	11207	10983	11192	4383	4362	5599	5378	10435	5480	5111	6765	6777	6759	1285	1311	1328	5572	1323	5303	1295	1254	1280	4325	1329	1331	1332	4251	4292	4346	4422	4421	1447	0	5712	4272	4443	4462	4442	4456	4409	4469	4433
KN21238	3717	3319	8761	8712	8758	8715	8895	8169	8781	9483	2562	2638	5037	3237	8567	4529	3997	3446	3476	3465	6026	6788	6782	801	6780	3786	6759	6784	6753	2630	6749	6793	6788	3305	3409	3377	4047	4034	5545	5712	0	4029	4066	4054	4043	4082	4070	4100	4051
KN21306	3291	2295	8468	8278	8338	9067	9168	8859	8367	8868	1300	1200	4208	4020	8113	2795	2984	5192	5210	5189	5190	5549	5569	3627	5566	2924	5573	5479	5551	1220	5529	5575	5559	116	175	216	154	153	4093	4272	4029	0	174	204	165	179	141	201	171
KN21316	3372	2406	8506	8336	8397	9322	9423	8935	8403	8919	1327	1265	4345	4148	8151	2856	3021	5289	5306	5284	5311	5718	5741	3684	5735	2994	5731	5649	5723	1241	5702	5741	5736	176	218	277	58	91	4245	4443	4066	174	0	36	63	73	51	65	49
KN21317	3392	2406	8507	8339	8387	9299	9395	8929	8407	8915	1320	1279	4368	4173	8142	2884	3042	5291	5318	5296	5312	5717	5738	3687	5742	2907	5730	5650	5722	1246	5705	5738	5739	180	243	277	85	100	4267	4462	4054	204	36	0	75	74	72	68	51
KN21320	3368	2368	8497	8336	8391	9338	9440	8927	8403	8911	1340	1260	4308	4119	8136	2827	3004	5230	5259	5235	5325	5692	5726	3651	5718	2989	5710	5636	5714	1263	5685	5724	5711	165	211	276	48	60	4235	4442	4043	165	63	75	0	50	50	77	60
KN21321	3401	2400	8502	8332	8402	9336	9437	8931	8400	8956	1349	1273	4370	4182	8137	2860	3014	5268	5295	5271	5351	5743	5773	3686	5759	2991	5760	5684	5755	1267	5735	5768	5762	180	227	282	79	78	4247	4456	4082	179	73	74	50	0	63	64	64
KN21331	3365	2368	8495	8313	8364	9304	9403	8901	8399	8940	1322	1246	4356	4160	8114	2833	2988	5258	5283	5262	5291	5695	5721	3679	5713	2979	5714	5627	5707	1260	5680	5719	5716	159	209	262	55	65	4220	4409	4070	141	51	72	50	63	0	77	39
KN21333	3406	2413	8498	8341	8414	9324	9426	8958	8398	8924	1323	1272	4360	4161	8161	2863	3035	5290	5309	5284	5325	5752	5781	3689	5783	2902	5764	5693	5751	1245	5733	5779	5776	180	234	272	95	92	4265	4469	4100	201	65	68	77	64	77	0	64
KN21341	3385	2395	8515	8332	8387	9323	9415	8920	8410	8950	1336	1269	4376	4182	8131	2866	3020	5275	5290	5268	5314	5700	5722	3683	5714	3002	5716	5635	5701	1258	5687	5719	5723	169	224	282	69	84	4232	4433	4051	171	49	51	60	64	39	64	0
KN21345	3384	2380	8434	8254	8309	9246	9355	8845	8340	8882	1332	1251	4357	4169	8049	2845	3003	5249	5283	5259	5312	5706	5734	3676	5730	2998	5723	5650	5722	1261	5695	5737	5725	169	208	282	57	68	4219	4422	4066	173	74	79	38	69	33	89	46
KN21352	3036	2018	8453	8236	8256	8966	9083	8857	8367	8613	1232	1184	3606	3411	8074	2449	2542	4524	4542	4519	5274	5300	5323	2794	5314	2896	5267	5224	5256	1179	5287	5319	5321	84	112	182	190	155	4152	4337	3234	144	196	198	183	200	177	199	188
KN21376	5316	4462	10760	10522	10597	11082	11202	11128	10668	10908	4218	4126	5567	5313	10327	5210	4911	6673	6709	6687	1256	1270	1295	5306	1292	5218	1243	1208	1235	4146	1293	1299	1291	4187	4200	4266	4267	4263	1283	243	5647	4133	4297	4309	4288	4306	4266	4319	4282
KN21378	3686	3147	9361	9401	9333	9547	9639	8841	9212	9575	1262	1254	4225	4074	9143	3778	4112	5145	5163	5139	5758	6255	6283	4667	6275	3338	6277	6158	6260	1262	6227	6283	6272	171	185	253	1184	1155	5283	5251	4277	1218	1218	1251	1196	1224	1197	1233	1217
KN21384	3356	2390	8504	8330	8386	9326	9431	8914	8407	8907	1338	1258	4326	4128	8134	2844	3009	5232	5247	5225	5294	5681	5706	3647	5698	2995	5696	5610	5688	1257	5665	5705	5697	170	205	273	73	56	4226	4423	4042	161	68	87	70	84	76	93	65
KN21387	5133	4397	10747	10508	10557	10967	11063	11096	10652	10897	4169	4078	5541	5286	10296	5144	4923	6545	6575	6553	2359	2363	2390	5206	2380	5151	2341	2309	2341	4104	2384	2386	2379	4139	4148	4207	4218	4214	22	1435	5547	4098	4246	4272	4238	4247	4220	4265	4233
KN21388	5149	4424	10760	10525	10589	10987	11084	11121	10668	10912	4187	4099	5565	5310	10323	5177	4935	6579	6612	6591	2395	2408	2432	5244	2427	5153	2381	2346	2372	4128	2427	2434	2427	4153	4167	4229	4239	4236	30	1471	5577	4116	4264	4286	4257	4266	4240	4287	4249
KN21391	3315	2377	8460	8289	8386	9166	9271	8920	8367	8881	1339	1215	4247	4061	8128	2882	3054	5185	5207	5185	5314	5746	5775	3630	5772	2951	5713	5639	5713	1209	5736	5781	5762	119	150	236	58	54	4178	4386	4083	160	77	94	49	127	113	88	120
KN21400	5295	4433	10851	10640	10627	11190	11301	11137	10789	11027	4224	4221	5597	5356	10322	5239	4927	6657	6689	6667	1290	1313	1344	5324	1332	5335	1281	1247	1275	4260	1341	1340	1332	4166	4231	4289	4294	4293	1318	248	5627	4172	4327	4339	4316	4331	4292	4345	4308
KN21403	3347	2350	8491	8320	8378	9304	9406	8916	8386	8896	1317	1236	4292	4108	8116	2825	2994	5227	5248	5225	5304	5707	5728	3657	5722	2972	5712	5639	5706	1242	5691	5730	5721	156	209	262	65	66	4211	4419	4043	152	59	62	58	49	51	49	45
KN21411	5600	4760	11546	11566	11408	11183	11277	11254	11315	11434	4340	4331	5484	5221	11036	6024	5803	6818	6842	6826	1300	1315	1327	6278	1323	5243	1337	1317	1323	4258	1328	1330	1331	4193	4235	4256	5078	5083	2159	905	5632	4991	5106	5123	5103	5119	5070	5133	5090
KN21412	5306	4482	10927	10718	10714	11203	11289	11141	10855	11053	4336	4299	5571	5327	10340	5330	4942	6648	6678	6656	1206	1222	1251	5421	1240	5339	1188	1227	1182	4240	1250	1247	1241	4188	4208	4272	4272	4268	1298	252	5638	4148	4301	4315	4295	4307	4271	4321	4287
KN21413	3632	2722	9444	9436	9354	9013	9125	9176	9150	9284	639	623	3408	3162	9169	3242	3775	4773	4804	4795	4675	4789	4792	4011	4794	2938	4734	4777	4716	608	4753	4792	4787	1221	1241	1253	2550	2549	5236	5215	3202	2487	2570	2586	2562	2587	2543	2577	2583
KN21420	3465	2848	8438	8249	8196	8794	8910	8802	8368	8653	2687	2743	3693	3579	8010	3476	2858	4174	4211	4190	6193	6214	6234	394	6249	4056	6222	6155	6228	2741	6208	6243	6241	2795	2832	2899	2880	2834	5162	5521	814	2832	2889	2894	2882	2901	2890	2892	2898
KN21423	3482	2721	8480	8254	8205	8965	9077	8814	8405	8694	2708	2758	3709	3589	8012	3506	2813	4221	4257	4237	6249	6289	6314	393	6308	3815	6252	6220	6233	2724	6266	6314	6307	2803	2777	2850	2869	2827	5095	5343	810	2805	2883	2888	2871	2885	2878	2891	2883
KN21445	3312	2344	8476	8256	8348	9227	9350	8870	8384	8880	1326	1174	4271	4087	8084	2818	2979	5192	5217	5193	5352	5718	5744	3611	5742	2899	5681	5647	5683	1170	5705	5748	5737	75	105	187	177	137	4148	4355	3993	124	192	208	168	187	175	197	187
KN21447	2867	2297	8370	8321	8380	8577	8695	8362	8337	8545	1344	1231	3710	3506	8127	2713	2997	4151	4169	4154	4322	4709	4719	3661	4708	2167	4703	4698	4705	1255	4681	4720	4702	170	183	189	61	61	4215	4365	3412	158	59	72	49	49	53	65	58
KN21458	3056	2029	8443	8253	8351	8840	8931	8877	8344	8599	1337	1197	3564	3371	8084	2516	2559	4541	4567	4544	5311	5316	5342	2925	5336	2901	5334	5259	5326	1188	5309	5347	5336	116	153	202	65	72	4156	4368	3264	154	80	73	50	70	40	75	46
KN21460	6050	5475	11657	11640	11447	11400	11499	11597	11296	11835	4183	4242	7838	6910	11240	6402	6399	7684	7713	7694	165	49	47	6930	60	5457	49	52	54	4294	73	57	59	4651	4752	4763	5704	5721	2410	1341	6802	5570	5754	5753	5727	5770	5732	5770	5731
KN21466	3340	2396	8481	8253	8351	9180	9302	8875	8382	8885	1332	1196	4301	4114	8114	2861	3032	5222	5246	5226	5355	5779	5803	3649	5798	2919	5743	5697	5710	1161	5744	5802	5789	93	149	180	213	196	4206	4387	4052	159	189	197	212	209	194	220	194
KN21507	3561	3108	8385	8289	8246	8667	8786	8358	8358	9015	2747	2819	3698	3564	8067	4075	3587	3455	3481	3467	5325	6107	6108	38	6102	3483	6108	6106	6067	2840	6041	6113	6108	3573	3665	3629	3662	3626	5204	5491	780	3610	3678	3680	3658	3690	3675	3701	3674
KN21511	3801	2864	8206	8019	8027	9032	9136	8621	8129	9098	2528	2589	3479	3346	7838	3952	3364	3901	3936	3915	5899	6664	6689	39	6688	3871	6680	6616	6654	2612	6625	6694	6683	3303	3407	3450	3398	3380	4937	5309	801	3375	3422	3425	3390	3421	3419	3428	3419
KN21556	3197	2272	8434	8219	8234	8904	9039	8738	8330	8895	1211	1133	4292	4112	8046	2708	2943	4956	4963	4947	5021	5386	5416	3510	5403	2675	5348	5316	5346	1142	5381	5411	5405	90	89	125	184	165	4100	4297	3977	120	205	240	192	209	180	220	206
KN21570	3656	2734	9232	9193	8955	8799	8879	9085	8913	9057	2550	2581	3611	3408	8774	4330	1990	4348	4381	4363	5727	5795	5808	3876	5795	3038	5743	5665	5720	2584	5746	5803	5796	2528	2560	2556	3625	3636	5845	5665	3641	3596	3657	3683	3647	3682	3643	3688	3681
KN21932	2831	2019	9014	8783	8835	9460	9553	8699	8927	9188	2068	2048	3490	3327	7904	3120	2448	4081	4114	4095	5910	5912	5937	3311	5925	2834	5900	5855	5886	2062	5905	5932	5935	1336	1371	1419	1437	1430	4106	4372	3002	1373	1452	1479	1444	1462	1414	1471	1452
KN21967	5609	4898	10759	10531	10529	11318	11441	11143	10676	11209	4150	4136	6312	6070	10342	5469	5391	7344	7380	7357	1190	1560	1586	5966	1588	5453	1518	1488	1519	4210	1589	1585	1583	4244	4279	4334	4348	4337	1371	468	6416	4184	4373	4379	4364	4385	4342	4387	4365
KN22002	3100	2121	8484	8306	8346	9042	9128	8880	8383	8629	1312	1234	3660	3457	8098	2521	2564	4566	4584	4562	5279	5306	5323	2909	5321	2966	5320	5232	5303	1239	5290	5324	5324	149	193	259	66	67	4200	4403	3276	150	64	75	63	79	65	87	56
KN22010	3117	2131	8490	8311	8351	9046	9133	8902	8389	8648	1329	1242	3671	3477	8106	2531	2573	4568	4594	4570	5274	5294	5318	2914	5319	2969	5302	5229	5304	1252	5289	5315	5312	173	191	247	77	63	4189	4400	3291	169	93	96	68	93	76	102	88
KN22370	532	2658	8841	8917	8763	8910	9005	8830	8570	8657	2327	2334	4658	4528	8592	3867	3700	4623	4650	4629	5634	5869	5877	4113	5873	3165	5807	5765	5788	2353	5824	5880	5869	2754	2789	2823	3528	3523	5205	5508	3859	3482	3550	3575	3545	3578	3545	3579	3570
KN22384	395	2636	8734	8727	8642	8822	8919	8681	8546	8694	2331	2345	4677	4538	8469	3752	3512	4533	4564	4542	5576	5834	5837	3938	5835	3172	5771	5729	5743	2367	5780	5842	5839	2757	2809	2817	3348	3339	4999	5289	3869	3292	3360	3383	3367	3402	3357	3398	3384
KN22431	498	2978	8396	8539	8414	8626	8739	8496	8194	8236	2352	2368	4881	4775	8242	3832	3692	4748	4776	4756	5842	6123	6138	4217	6134	3530	6076	6014	6019	2427	6083	6143	6122	2785	2899	2908	3599	3597	5354	5745	4069	3488	3617	3631	3613	3630	3602	3641	3621
KN22452	196	2276	7975	7860	7872	7881	7974	7989	7931	8150	2293	2329	4781	4663	7881	3256	2921	3990	4013	3997	4976	5172	5171	3515	5166	2645	5143	5165	5099	2348	5109	5173	5175	2734	2784	2759	2839	2833	4594	4871	3968	2799	2858	2885	2853	2863	2822	2889	2848
KN22569	4581	3308	8838	8935	8913	9729	9850	8389	8814	9427	2816	2835	79	54	8649	5187	4482	1685	1722	1712	5714	7158	7161	3620	7153	3501	7066	7149	7045	2850	7106	7165	7161	3574	3606	3568	4191	4170	5538	5656	3226	4098	4220	4245	4185	4228	4207	4241	4232
KN22570	4387	3103	8667	8663	8697	9497	9618	8181	8641	9232	2633	2618	61	79	8428	5031	4293	1712	1755	1742	5512	6929	6930	3474	6923	3318	6857	6897	6840	2664	6879	6936	6930	3372	3405	3365	3973	3950	5391	5450	3059	3922	4001	4023	3963	4024	4004	4018	4031
KN22572	4045	2968	8544	8556	8513	9213	9335	8209	8521	9142	2599	2711	1173	959	8309	4561	4086	574	597	584	5249	6396	6400	3359	6392	3180	6299	6387	6266	2736	6334	6403	6399	3338	3374	3329	3849	3825	5101	5163	2844	3736	3871	3891	3828	3874	3843	3882	3877
KN2323	3516	2842	8393	8398	8392	8657	8771	8276	8348	8965	2697	2759	1129	943	8131	4088	3546	379	398	387	5081	5875	5876	3265	5878	2891	5773	5859	5759	2794	5831	5883	5881	3413	3435	3384	3642	3616	4953	5004	2893	3529	3659	3660	3620	3680	3643	3660	3681
KN24396	2829	2202	8356	8276	8356	8348	8462	8317	8317	8530	1312	1174	3611	3372	8095	2673	2968	4065	4080	4069	4315	4703	4706	3625	4712	2103	4702	4707	4701	1194	4677	4713	4712	126	99	99	149	147	4163	4299	3439	146	191	179	180	195	163	190	173
KN5623	8914	8492	328	438	1078	1772	1709	1389	249	162	8126	8139	9556	9408	1111	8652	8665	9596	9634	9618	11522	11874	11890	9340	11901	9203	11891	11800	11861	8167	11418	11897	11877	8500	8563	8544	8842	8828	10844	11176	9490	8848	8865	8848	8843	8850	8837	8861	8859
KN5636	4053	3161	8512	8332	8281	9331	9425	8882	8439	9397	2764	2821	3747	3621	8103	4210	3608	4134	4169	4148	6171	6946	6961	60	6971	4194	6962	6894	6926	2850	6899	6971	6974	3583	3671	3702	3682	3636	5224	5603	814	3643	3697	3690	3674	3703	3691	3707	3685
KN5647	8879	8624	460	649	1223	1845	1799	1428	310	226	8101	8164	9543	9411	1260	8838	8850	9545	9577	9562	11455	11878	11887	9490	11904	9100	11853	11763	11846	8208	11432	11902	11894	8528	8589	8589	9015	9011	11008	11309	9530	8982	9034	9024	9026	9068	9041	9035	9067
KN5794	3641	3099	8641	8453	8389	9328	9448	8810	8575	9173	2895	2933	5032	4956	8005	3951	3214	4884	4927	4906	6461	6519	6543	1289	6535	4002	6480	6441	6453	2826	6491	6544	6536	3134	3183	3221	3280	3217	5143	5511	1546	3201	3282	3289	3258	3287	3281	3300	3282
KN6983	4436	3562	8922	8701	8686	9759	9880	9273	8860	9806	3141	3210	5872	4015	8516	4555	3940	4513	4544	4524	6534	7284	7309	467	7313	4522	7310	7239	7305	3236	7259	7320	7311	3978	4073	4117	4067	4052	5598	5968	1167	4029	4099	4083	4077	4114	4097	4111	4083
KN6988	4511	4151	9209	9189	9234	9067	9170	9335	9173	9160	4239	4403	4616	4391	9039	3885	4369	4491	4501	4491	6466	6550	6553	4406	6570	4632	6560	6549	6553	4405	6523	6562	6566	4397	4477	4442	4506	4507	6513	6678	4177	4442	4511	4527	4512	4531	4492	4512	4516
KN7016	3592	3591	9043	8768	8310	9686	9801	8910	8923	9489	2503	2533	4853	4938	8126	3609	682	4727	4753	4741	6555	8736	8753	3549	8761	4349	8717	8676	6972	2624	6988	8756	8762	3549	3623	3661	3739	3737	5690	5918	5997	3609	3765	3748	3756	3781	3766	3775	3744
KN7018	3602	2958	8451	8426	8415	8732	8824	8330	8413	9008	2783	2836	1123	1008	8144	4146	3657	416	426	413	5240	6046	6052	3328	6051	3079	5937	6023	5925	2904	6005	6061	6051	3540	3566	3535	3783	3762	5079	5132	2947	3647	3816	3831	3767	3815	3787	3822	3820
KN7212	6182	5208	10267	10280	10093	10271	10351	9770	10026	10477	4106	4155	5863	5517	9884	6776	6688	7318	7349	7328	1551	2119	2116	7216	2113	5029	2079	1977	2059	4173	2092	2121	2117	4495	4560	4573	5954	5962	2643	1539	6078	5815	5978	5995	5964	6006	5964	6011	5973
KN7213	6195	5214	10265	10284	10093	10274	10354	9763	10019	10487	4114	4148	5863	5528	9874	6762	6701	7311	7343	7326	1556	2118	2121	7218	2118	5029	2076	1985	2066	4168	2100	2126	2114	4503	4560	4568	5961	5968	2642	1548	6084	5832	5993	6010	5969	6012	5980	6017	5987
KN935	3040	2129	8490	8306	8392	9002	9078	8926	8403	8678	746	701	3709	3483	8133	2292	2590	4692	4732	4717	5156	5237	5246	2991	5261	3016	5242	5157	5229	721	5208	5252	5259	1312	1384	1392	1306	1302	4212	4421	3353	1320	1301	1308	1319	1324	1293	1314	1314
KN942	340	2568	8680	8703	8609	8787	8877	8645	8528	8624	2329	2345	4670	4529	8438	3683	3454	4459	4489	4471	5485	5718	5720	3893	5712	3054	5671	5627	5639	2367	5663	5720	5718	2751	2797	2801	3303	3297	4992	5285	3837	3247	3316	3339	3320	3337	3293	3354	3321
KN943	334	2617	8712	8714	8610	8828	8922	8600	8522	8661	2325	2347	4683	4544	8441	3754	3512	4530	4565	4546	5517	5772	5776	3933	5774	3088	5719	5670	5689	2367	5722	5783	5778	2756	2809	2825	3347	3342	4991	5295	3847	3289	3361	3384	3365	3398	3353	3400	3379
KN971	353	2622	8750	8726	8623	8831	8929	8618	8544	8693	2321	2341	4679	4542	8450	3773	3516	4506	4542	4524	5554	5820	5822	3941	5822	3139	5756	5713	5726	2359	5766	5831	5826	2757	2806	2835	3351	3348	5002	5295	3864	3292	3364	3387	3370	3412	3368	3405	3396
KN976	333	2622	8739	8727	8643	8859	8953	8614	8545	8681	2318	2338	4678	4546	8473	3713	3513	4493	4527	4507	5569	5835	5833	3932	5827	3104	5771	5728	5735	2368	5773	5837	5835	2753	2804	2817	3348	3341	5025	5317	3846	3293	3361	3386	3366	3398	3355	3403	3381
ND111	5198	5088	10877	10686	10736	10505	10597	10711	10837	11146	4204	4219	8816	6862	10545	5523	5554	6957	6978	6969	490	440	441	6210	442	5099	432	352	428	4288	452	447	443	4628	4763	4703	4900	4895	1636	624	6383	4767	4927	4921	4912	4945	4904	4958	4906
ND24	5212	4984	10819	10740	10757	10727	10830	10716	10806	11080	4192	4260	7301	6265	10563	5473	5504	6380	6401	6393	177	152	156	6113	150	4871	163	148	163	4320	162	154	152	4657	4764	4730	4828	4837	1551	556	5784	4676	4860	4862	4860	4894	4844	4901	4851
ND27	5212	5049	10819	10640	10687	10512	10600	10720	10782	11106	4219	4223	8757	6810	10502	5469	5511	6897	6922	6909	458	394	402	6158	403	5050	390	321	395	4296	418	412	400	4642	4767	4712	4850	4843	1587	594	6420	4724	4884	4882	4860	4894	4864	4909	4865
ND32	5133	4873	10814	10694	10731	10512	10612	10719	10810	11037	4191	4206	8125	6142	10561	5464	5497	6301	6321	6315	187	67	75	6049	84	4752	70	84	85	4255	88	83	75	4614	4704	4663	4804	4810	1477	503	5750	4700	4837	4836	4824	4868	4826	4870	4828
ND33	5206	5069	10867	10676	10726	10501	10587	10721	10830	11142	4195	4218	8796	6852	10536	5508	5544	6936	6965	6952	482	436	442	6196	443	5080	418	357	421	4280	451	452	440	4623	4752	4693	4881	4876	1618	602	6419	4754	4915	4911	4894	4926	4892	4943	4895
ND34	5207	5022	10765	10565	10630	10482	10577	10704	10725	11034	4187	4218	8725	6797	10443	5445	5466	6862	6887	6880	398	364	363	6138	379	4977	347	259	329	4278	373	380	354	4625	4780	4692	4809	4800	1567	576	6369	4686	4840	4832	4828	4858	4822	4870	4823
ND88	5215	5088	10834	10651	10713	10508	10609	10708	10801	11110	4209	4226	8796	6867	10515	5526	5539	6929	6961	6949	494	440	450	6216	450	5060	431	340	412	4290	464	456	423	4637	4783	4703	4895	4894	1639	648	6429	4767	4936	4928	4914	4934	4912	4959	4911
ND96	5208	5038	10821	10626	10679	10489	10577	10713	10782	11095	4181	4220	8767	6819	10504	5473	5503	6897	6930	6921	430	387	382	6167	398	5042	375	305	372	4285	405	396	401	4627	4764	4700	4852	4834	1590	595	6336	4718	4873	4862	4863	4897	4856	4902	4851
SAMN14314561	6096	5476	11680	11649	11481	11387	11485	11625	11331	11862	4217	4266	8846	6944	11271	6416	6412	7723	7750	7732	186	76	86	6962	79	5471	84	80	92	4301	98	84	72	4662	4777	4777	5737	5740	2426	1348	6824	5598	5775	5778	5745	5793	5749	5811	5756
SAMN14314562	6069	5427	11715	11651	11511	11281	11384	11656	11368	11848	4256	4278	8769	6855	11315	6462	6444	7733	7758	7742	238	127	124	7016	121	5482	128	128	125	4314	137	129	126	4659	4791	4794	5774	5787	2429	1348	6845	5631	5810	5816	5795	5839	5789	5861	5791
SAMN14314563	5213	4971	10852	10759	10754	10701	10805	10732	10841	11104	4213	4284	8264	6267	10582	5495	5522	6285	6306	6297	193	98	93	6012	90	4831	100	95	100	4325	106	90	99	4668	4774	4740	4831	4834	1526	548	5778	4714	4858	4858	4854	4889	4843	4904	4841
SAMN14314564	6125	5526	11629	11609	11419	11370	11471	11551	11271	11810	4244	4304	8870	6967	11206	6458	6450	7597	7627	7607	228	109	116	7003	113	5519	115	116	117	4354	127	125	112	4704	4823	4831	5773	5776	2467	1390	6838	5621	5809	5813	5783	5825	5784	5847	5788
SAMN14314565	5167	4918	10796	10721	10722	10693	10799	10669	10785	11053	4171	4235	8209	6220	10521	5453	5498	6321	6343	6334	143	34	38	6038	39	4773	38	41	46	4272	49	39	37	4630	4731	4697	4801	4798	1495	506	5746	4667	4822	4823	4809	4845	4803	4862	4804
SAMN14314566	6026	5408	11640	11644	11410	11321	11403	11560	11286	11813	4172	4230	8770	6864	11203	6385	6388	7652	7679	7660	141	30	29	6928	33	5454	33	31	37	4272	44	35	31	4621	4745	4734	5704	5684	2394	1309	6773	5566	5711	5728	5692	5735	5689	5751	5707
SAMN14314567	6032	5466	11639	11623	11433	11388	11482	11574	11288	11813	4157	4221	7830	6885	11227	6377	6389	7670	7700	7682	138	45	42	6917	49	5453	47	41	51	4281	58	50	48	4644	4747	4765	5681	5702	2397	1303	6769	5556	5728	5732	5712	5755	5709	5754	5712
SAMN14314568	6028	5464	11633	11617	11422	11390	11484	11574	11285	11805	4153	4216	7830	6884	11224	6376	6383	7666	7696	7678	138	45	44	6913	47	5446	49	40	53	4278	61	47	46	4639	4743	4760	5665	5689	2389	1299	6768	5549	5718	5721	5703	5747	5701	5745	5704
SAMN14314569	6060	5445	11678	11650	11462	11372	11461	11610	11322	11849	4185	4238	8809	6900	11258	6389	6394	7695	7725	7707	153	50	51	6938	47	5463	55	44	55	4280	66	51	49	4625	4755	4749	5711	5715	2401	1315	6789	5571	5743	5746	5723	5765	5720	5785	5723
SAMN14314570	6051	5454	11649	11622	11448	11348	11448	11589	11295	11822	4168	4225	8798	6889	11235	6378	6385	7675	7706	7688	137	28	27	6925	29	5436	31	30	36	4265	42	31	28	4615	4742	4736	5701	5703	2388	1304	6775	5554	5729	5731	5711	5754	5708	5768	5711
SAMN14314571	5183	4950	10863	10708	10743	10576	10694	10783	10840	11074	4228	4240	8724	6760	10564	5481	5506	6784	6810	6798	287	186	189	6075	190	4942	191	201	201	4287	203	199	190	4643	4762	4712	4835	4838	1483	514	6459	4715	4874	4875	4855	4893	4859	4912	4859
SAMN14314572	5198	4966	10833	10769	10734	10666	10769	10719	10826	11099	4191	4253	8246	6273	10566	5472	5511	6351	6371	6359	198	93	103	6053	109	4829	96	107	115	4324	118	105	101	4686	4778	4738	4838	4843	1536	552	5771	4697	4863	4868	4854	4896	4853	4903	4858
SAMN14314573	5138	4880	10835	10716	10749	10542	10646	10724	10841	11057	4213	4239	8132	6139	10579	5483	5507	6328	6345	6336	200	85	89	6070	86	4792	92	88	91	4283	96	93	89	4621	4727	4694	4826	4831	1482	504	5752	4706	4852	4860	4845	4887	4834	4906	4838
SAMN14314574	5200	4967	10856	10753	10741	10681	10782	10707	10841	11102	4205	4264	8251	6259	10573	5474	5512	6314	6339	6330	178	82	78	6070	76	4817	85	81	84	4307	97	76	83	4653	4762	4728	4833	4833	1528	538	5768	4702	4851	4852	4846	4884	4839	4896	4836
SAMN14314575	5823	5768	11765	11724	11584	11562	11653	10960	11559	11946	4222	4258	8703	6729	11408	6514	6487	7245	7278	7257	1586	1520	1546	7026	1539	5969	1547	1428	1551	4313	1545	1543	1536	4667	4797	4807	5801	5803	2487	1409	6313	5653	5833	5837	5815	5850	5815	5872	5815
SAMN14314576	5814	5765	11729	11694	11561	11538	11640	10930	11525	11915	4199	4235	8695	6718	11383	6503	6477	7243	7281	7258	1566	1502	1524	7017	1529	5936	1525	1410	1539	4296	1533	1527	1526	4665	4779	4796	5789	5789	2479	1392	6302	5640	5817	5817	5805	5846	5806	5853	5807
SAMN14314577	6110	5515	11730	11702	11505	11449	11544	11665	11368	11901	4224	4292	7489	6955	11315	6461	6448	7752	7777	7761	199	101	101	6999	100	5516	106	98	109	4347	113	97	105	4694	4813	4807	5763	5764	2468	1381	6830	5620	5784	5786	5773	5817	5763	5828	5766
SAMN14314578	5175	4907	10779	10655	10698	10491	10594	10680	10782	11006	4252	4261	8157	6174	10516	5504	5529	6346	6365	6355	224	110	122	6090	115	4810	115	121	123	4309	131	122	112	4656	4751	4718	4851	4855	1506	535	5787	4741	4886	4892	4867	4907	4868	4923	4873
SAMN14314579	5148	4887	10766	10631	10676	10466	10569	10651	10761	10984	4217	4243	8138	6147	10503	5491	5508	6331	6356	6347	201	93	88	6082	96	4793	95	99	96	4289	105	97	101	4627	4738	4704	4835	4840	1491	512	5757	4710	4863	4861	4856	4894	4847	4909	4843
SAMN14314580	5829	5822	11798	11757	11603	11615	11706	10973	11591	11974	4235	4283	8704	6761	11418	6533	6510	7149	7178	7157	1636	1574	1607	6981	1594	6001	1598	1480	1607	4341	1613	1593	1595	4728	4829	4857	5836	5857	2550	1451	6308	5700	5886	5891	5873	5908	5869	5913	5867
SAMN14314581	5217	4968	10859	10771	10771	10720	10822	10749	10859	11111	4230	4288	8271	6279	10590	5493	5523	6372	6397	6390	206	109	106	6088	101	4846	117	108	113	4338	118	107	106	4673	4788	4755	4840	4846	1532	555	5789	4719	4869	4872	4857	4895	4850	4918	4850
SAMN14314582	5112	4852	10729	10605	10650	10439	10541	10623	10728	10952	4181	4201	8103	6115	10465	5447	5483	6287	6312	6303	163	49	51	6037	57	4749	53	58	60	4244	63	59	55	4594	4698	4660	4795	4800	1449	475	5724	4679	4825	4827	4814	4853	4810	4868	4810
SAMN14314583	5167	4867	11071	10981	10978	10914	11015	10693	11056	11323	4435	4489	8171	6181	10543	5689	5503	6330	6348	6338	403	293	295	6280	279	4755	289	297	300	4360	303	288	282	4626	4689	4657	4762	4758	1447	469	5738	4661	4785	4788	4769	4806	4766	4828	4767
SAMN14314584	5822	5727	11767	11726	11582	11568	11661	10959	11561	11946	4214	4257	8667	6696	11409	6509	6483	7218	7247	7226	1601	1524	1555	7021	1546	5977	1549	1437	1557	4325	1554	1551	1543	4669	4793	4801	5803	5804	2486	1400	6310	5650	5835	5842	5816	5849	5815	5876	5818
SAMN14314585	5757	5644	11634	11580	11436	11542	11616	10914	11434	11829	4160	4217	8642	6678	11257	6361	6337	7178	7209	7189	1423	1341	1366	6856	1362	5926	1368	1366	1375	4275	1370	1363	1362	4621	4735	4756	5627	5645	2336	1261	6254	5501	5670	5673	5660	5699	5656	5697	5657
SAMN14314586	5115	4856	10809	10699	10731	10519	10622	10703	10809	11033	4185	4203	8104	6115	10546	5450	5483	6294	6315	6306	166	51	54	6041	60	4752	56	61	62	4247	65	62	58	4596	4699	4662	4797	4802	1451	477	5728	4681	4827	4830	4816	4855	4812	4869	4812
SAMN14314587	5818	5765	11767	11725	11586	11565	11654	10958	11562	11940	4205	4251	8696	6728	11407	6502	6485	7244	7277	7256	1579	1522	1552	7022	1539	5973	1543	1427	1549	4321	1553	1543	1538	4663	4793	4802	5804	5801	2491	1395	6308	5654	5835	5841	5819	5853	5814	5877	5817
SAMN14314588	5169	4921	10861	10737	10763	10559	10659	10754	10852	11087	4220	4249	8165	6181	10602	5498	5532	6352	6370	6363	214	132	128	6085	133	4823	127	131	129	4313	134	133	136	4659	4759	4721	4857	4854	1506	525	5792	4726	4871	4874	4875	4907	4854	4919	4859
SAMN14314589	5244	5160	10942	10838	10806	10765	10826	10697	10925	11183	4195	4246	8362	6333	10627	5576	5622	6571	6595	6580	399	294	315	6174	307	4930	297	220	315	4359	319	304	308	4810	4900	4883	4943	4935	1637	625	5804	4807	4969	4977	4953	4987	4949	5012	4952
SAMN14314590	5155	4898	10794	10681	10726	10499	10623	10694	10798	11030	4224	4225	8139	6166	10547	5490	5519	6334	6352	6343	206	100	110	6071	117	4773	103	116	120	4275	122	114	106	4642	4730	4696	4831	4833	1490	519	5785	4716	4863	4866	4848	4891	4847	4900	4853
SAMN14314591	5223	4992	10866	10787	10779	10710	10833	10744	10863	11087	4249	4296	8232	6246	10599	5512	5535	6397	6425	6413	230	130	133	6103	129	4865	131	130	132	4357	132	139	128	4700	4794	4770	4859	4865	1555	583	5800	4746	4893	4898	4880	4922	4877	4942	4880
SAMN14314592	5161	4892	10829	10706	10749	10541	10652	10724	10829	11051	4210	4225	8138	6172	10566	5474	5521	6331	6357	6348	198	104	110	6079	119	4772	107	120	122	4279	121	122	108	4644	4740	4707	4834	4838	1490	504	5768	4720	4867	4871	4849	4897	4854	4907	4856
SAMN14314593	5169	4904	10856	10738	10769	10563	10666	10756	10851	11088	4236	4252	8154	6168	10600	5502	5523	6345	6366	6355	224	109	115	6087	118	4798	108	120	118	4300	128	115	115	4653	4749	4711	4850	4852	1505	537	5789	4738	4886	4886	4867	4905	4868	4920	4866
SAMN14314594	5113	4854	10727	10605	10646	10432	10535	10622	10724	10950	4181	4199	8100	6111	10461	5450	5486	6289	6314	6305	161	47	50	6041	56	4751	52	57	58	4243	62	58	54	4592	4695	4658	4797	4802	1451	477	5725	4681	4827	4829	4816	4855	4812	4870	4812
SAMN14314595	5118	4859	10733	10612	10655	10441	10544	10627	10733	10956	4188	4206	8107	6118	10470	5453	5488	6297	6318	6309	168	54	57	6044	63	4755	59	64	65	4250	69	65	61	4599	4702	4665	4800	4805	1454	480	5731	4684	4830	4832	4819	4858	4815	4873	4815
SAMN14314596	5210	4984	10841	10762	10760	10714	10820	10734	10835	11066	4238	4298	8228	6252	10576	5497	5530	6380	6404	6395	224	115	121	6091	122	4825	120	129	127	4344	136	123	119	4697	4802	4767	4848	4852	1539	565	5802	4726	4883	4886	4863	4901	4866	4922	4864
SAMN14314597	5166	4902	10846	10734	10767	10558	10662	10750	10846	11085	4236	4249	8151	6164	10593	5498	5526	6335	6358	6347	216	97	103	6084	110	4792	100	110	110	4291	117	108	103	4646	4740	4705	4842	4847	1493	527	5777	4728	4876	4876	4857	4899	4860	4911	4862
SAMN14314598	5165	4901	10764	10641	10685	10470	10574	10669	10767	10999	4231	4245	8152	6168	10515	5500	5525	6342	6363	6352	210	91	99	6083	110	4790	93	106	111	4288	113	106	99	4647	4739	4702	4837	4844	1498	530	5778	4729	4871	4870	4858	4904	4859	4907	4861
SAMN14314599	5152	4885	10823	10702	10745	10543	10651	10714	10818	11053	4203	4226	8130	6156	10558	5469	5515	6326	6351	6339	197	103	105	6075	112	4767	104	119	112	4277	122	113	107	4636	4736	4706	4833	4836	1479	493	5757	4710	4867	4869	4848	4886	4852	4904	4850
SAMN14314600	5082	4845	10788	10671	10712	10499	10601	10684	10786	11012	4154	4175	8077	6108	10521	5424	5470	6262	6283	6275	149	45	47	6009	53	4743	49	53	54	4238	59	56	49	4587	4668	4654	4768	4788	1431	450	5708	4670	4812	4812	4801	4838	4795	4836	4793
SAMN14314601	5124	4866	10809	10699	10731	10541	10645	10705	10808	11027	4184	4212	8118	6140	10547	5455	5485	6297	6324	6312	174	69	71	6047	74	4777	74	78	80	4275	79	80	75	4625	4717	4688	4799	4804	1459	476	5732	4682	4828	4829	4819	4858	4815	4871	4814
SAMN14314602	5122	4867	10737	10616	10658	10443	10543	10627	10735	10960	4192	4211	8115	6126	10474	5462	5495	6305	6326	6317	178	65	68	6052	72	4764	69	75	76	4254	80	76	72	4604	4706	4670	4808	4814	1461	490	5739	4690	4838	4841	4828	4867	4824	4882	4824
SAMN14314603	5170	4944	10806	10717	10703	10654	10757	10680	10787	11065	4168	4230	7454	6237	10517	5433	5483	6329	6346	6337	149	50	54	6022	50	4786	56	52	63	4283	66	52	50	4630	4733	4697	4799	4787	1480	501	5736	4663	4810	4813	4809	4840	4797	4851	4798
SAMN14314604	5165	4942	10817	10729	10717	10655	10757	10686	10798	11074	4169	4230	8169	6234	10532	5431	5476	6323	6344	6335	148	45	47	6020	49	4786	49	48	56	4283	59	50	47	4630	4734	4697	4798	4785	1478	500	5737	4660	4809	4811	4806	4837	4794	4851	4795
SAMN14314605	5948	5668	11732	11796	11693	11442	11494	11076	11558	11832	4165	4206	8696	6717	11503	6441	6538	7182	7207	7191	1076	1060	1065	7123	1065	5550	1066	977	1074	4276	1074	1065	1065	4626	4742	4727	5841	5854	2584	1437	6588	5711	5885	5885	5863	5907	5864	5921	5866
SAMN14314606	5138	4927	10771	10696	10701	10644	10751	10670	10771	10994	4164	4225	8164	6181	10511	5432	5469	6316	6337	6328	143	42	44	6025	45	4751	46	47	53	4270	56	46	44	4626	4726	4693	4774	4778	1471	492	5728	4657	4803	4806	4794	4833	4790	4847	4790
SAMN14314607	5122	4863	10817	10706	10738	10526	10629	10710	10816	11040	4192	4210	8111	6123	10553	5457	5489	6301	6322	6313	173	58	61	6048	67	4759	63	68	69	4254	72	69	65	4603	4706	4669	4804	4809	1458	484	5735	4688	4834	4837	4823	4862	4819	4876	4819
SAMN14314608	5112	4854	10805	10695	10729	10517	10620	10701	10805	11031	4182	4201	8102	6113	10543	5449	5482	6292	6313	6304	165	51	54	6040	60	4750	56	61	62	4245	65	62	58	4595	4697	4661	4796	4801	1449	476	5738	4680	4826	4829	4815	4854	4811	4870	4811
SAMN14314609	5727	5520	11724	11659	11552	11399	11486	10908	11518	11864	4189	4198	8478	6496	11369	6493	6406	7187	7214	7196	1568	1495	1516	7008	1517	5729	1521	1401	1520	4220	1518	1526	1519	4589	4658	4667	5698	5704	2351	1182	6248	5593	5734	5740	5720	5756	5715	5781	5715
SAMN14314610	5170	4924	10701	10522	10554	10449	10559	10680	10661	10973	4173	4187	8731	6795	10360	5356	5381	6787	6799	6785	305	261	260	6033	267	4931	246	173	250	4256	273	272	267	4606	4732	4676	4716	4710	1447	444	6422	4588	4741	4739	4729	4762	4723	4770	4723
SAMN14314611	5128	4869	10823	10712	10744	10532	10635	10716	10822	11046	4197	4216	8116	6128	10559	5464	5494	6306	6327	6318	179	64	67	6054	73	4765	69	74	75	4260	78	75	71	4609	4712	4675	4810	4815	1464	490	5741	4694	4839	4842	4829	4868	4825	4884	4825
SAMN14314612	5140	4927	10773	10701	10703	10647	10754	10670	10773	10996	4166	4228	8165	6181	10513	5434	5471	6322	6339	6329	144	48	50	6026	51	4753	47	49	54	4272	58	53	50	4628	4728	4695	4776	4781	1473	494	5730	4658	4805	4808	4795	4834	4791	4847	4791
SAMN14314613	5117	4858	10811	10698	10734	10522	10626	10703	10809	11037	4189	4205	8107	6118	10548	5453	5487	6292	6317	6309	170	55	58	6041	64	4754	60	65	66	4249	68	66	62	4597	4700	4663	4798	4803	1455	481	5728	4682	4828	4831	4817	4856	4813	4870	4813
SAMN14314614	5787	5743	11729	11685	11540	11529	11624	10902	11526	11905	4161	4212	8654	6674	11358	6463	6445	7200	7232	7212	1550	1485	1508	6979	1509	5943	1510	1392	1517	4279	1511	1511	1508	4626	4756	4762	5754	5757	2443	1351	6262	5598	5782	5785	5773	5811	5767	5824	5768
SAMN14314615	5170	4927	10698	10518	10547	10442	10552	10671	10660	10968	4172	4186	8724	6794	10355	5358	5376	6789	6795	6788	306	258	257	6036	264	4934	243	170	247	4257	270	269	264	4608	4735	4679	4719	4713	1449	443	6418	4591	4744	4742	4732	4765	4726	4775	4726
SAMN14314616	5218	4961	10794	10671	10728	10517	10625	10688	10793	11015	4287	4307	8208	6219	10533	5554	5588	5822	5847	5839	276	162	165	6027	172	4836	166	172	173	4301	176	173	169	4686	4734	4714	4889	4836	1557	588	5735	4726	4904	4899	4898	4929	4912	4945	4882
SAMN14314617	5183	4977	10853	10772	10777	10692	10756	10671	10845	11111	4149	4215	8265	6279	10592	5510	5559	6427	6448	6436	223	127	142	6109	143	4739	132	144	156	4258	152	127	142	4634	4718	4674	4855	4854	1559	566	5754	4741	4884	4872	4877	4921	4871	4912	4874
SAMN14314618	5107	4856	10769	10655	10698	10487	10596	10661	10766	10991	4168	4191	8098	6116	10504	5435	5483	6289	6306	6297	160	55	58	6034	64	4733	60	66	67	4241	69	66	62	4598	4698	4665	4791	4794	1443	461	5723	4664	4819	4823	4809	4848	4805	4864	4805
SAMN14314619	5615	4933	10903	10660	10695	11157	11259	11213	10831	11406	4165	4179	8746	6782	10505	5551	5465	7376	7409	7388	1038	948	971	6017	975	5552	962	892	969	4233	975	980	975	4590	4716	4738	4784	4777	1428	507	6413	4652	4805	4808	4803	4835	4790	4847	4791
SAMN14314620	5653	5756	11787	11744	11647	11367	11439	10927	11643	11992	4180	4183	8798	6863	11462	6524	6543	7257	7286	7265	1650	1572	1595	7093	1601	5985	1597	1539	1604	4242	1596	1604	1599	4601	4722	4738	5861	5852	2512	1401	6253	5727	5887	5890	5886	5918	5874	5931	5873
SAMN14314621	5124	4863	10816	10704	10738	10525	10629	10710	10816	11039	4194	4212	8112	6124	10553	5457	5489	6299	6324	6315	175	58	61	6049	67	4759	63	68	69	4256	73	69	65	4605	4708	4671	4806	4811	1459	484	5736	4690	4836	4839	4825	4864	4821	4878	4821
SAMN14314622	3374	2331	8490	8343	8305	9317	9413	8916	8399	8954	1264	1251	4348	4157	8118	2771	2994	5249	5264	5242	5230	5619	5646	3601	5637	2977	5639	5557	5632	1257	5608	5644	5642	149	203	253	53	66	4217	4428	4059	140	52	62	53	60	50	63	48
SAMN14314623	5640	4990	10908	10742	10689	11260	11341	11199	10848	11371	4189	4238	8788	6822	10501	5586	5508	7345	7378	7356	971	863	889	6046	888	5632	894	892	900	4291	894	892	888	4637	4766	4775	4818	4791	1501	575	6437	4693	4817	4835	4804	4843	4799	4858	4814
SAMN14314624	5097	4848	10775	10661	10704	10494	10603	10667	10774	10998	4165	4188	8090	6106	10512	5432	5473	6280	6297	6287	150	44	46	6024	52	4726	48	54	55	4233	58	55	50	4589	4689	4656	4780	4784	1433	457	5711	4656	4809	4812	4799	4838	4795	4851	4795
SAMN14314625	5136	4876	10827	10715	10751	10539	10640	10720	10826	11050	4206	4223	8125	6137	10564	5471	5501	6315	6336	6327	187	73	77	6063	82	4774	79	84	84	4268	87	86	81	4616	4718	4682	4816	4824	1474	499	5749	4701	4846	4849	4837	4876	4833	4891	4833
SAMN14314626	5024	4926	10587	10483	10375	10265	10382	10490	10547	10857	4093	4102	8624	6767	10183	5265	5283	6612	6601	6594	307	263	262	5825	269	4814	246	175	252	4174	274	274	269	4479	4603	4549	4595	4583	1337	441	6214	4464	4612	4617	4605	4633	4606	4647	4593
SAMN14314627	4200	3216	8587	8481	8359	9533	9631	8885	8528	9494	2795	2947	3714	3577	8194	4292	3687	4099	4134	4113	6294	7137	7155	161	7163	4258	7070	7078	7043	2971	7097	7169	7163	3703	3800	3845	3852	3815	5384	5712	875	3741	3864	3858	3845	3878	3863	3875	3861
SAMN14314628	3428	2456	8526	8352	8378	9315	9412	8911	8419	8944	1404	1331	4423	4190	8116	2851	3057	5353	5374	5351	5407	5792	5812	3779	5806	3054	5807	5721	5792	1354	5770	5814	5811	234	299	331	143	151	4314	4513	4137	221	159	162	146	167	137	167	150
SAMN14314629	3054	2394	8651	8695	8768	8941	9039	8977	8492	8700	861	779	3164	2880	8445	2698	2989	4359	4390	4381	5073	5210	5221	3408	5237	2986	5189	5111	5174	783	5180	5232	5231	1339	1357	1378	1693	1682	4553	4863	2728	1660	1683	1690	1701	1741	1707	1690	1731
SAMN14314631	3425	2469	8591	8413	8465	9367	9466	8970	8479	8987	1408	1327	4387	4204	8219	2915	3070	5346	5371	5351	5378	5779	5796	3773	5797	3049	5803	5715	5796	1350	5760	5796	5802	255	311	342	175	183	4322	4478	4153	256	183	180	169	189	150	182	179
[truncated: 130 more columns]
